# Supplementary material for: Integrative analysis of KRAS wildtype metastatic pancreatic ductal adenocarcinoma reveals mutation and expression-based similarities to cholangiocarcinoma
Source: Nat Commun. 2022 Oct 8;13:5941. doi: 10.1038/s41467-022-33718-7 (PMC9547977; doi:10.1038/s41467-022-33718-7)
Supplement: Supplementary file 3 — Supplementary Data 1 [file 41467_2022_33718_MOESM3_ESM.xlsx]

## Sheet: krasWT_cnv_diffs
Supplementary Data 1: Genes with significant (adjusted p<0.05) differences in copy amplification frequency between KRAS wildtype versus mutant tumors in the PanGen discovery cohort of unresectable PDAC. P values are based on two-tailed Fisher's exact tests and adjusted p values were subjected to Benjamini-Hochberg multiple test correction.
Gene	Number of KRAS mutant tumors	Number of KRAS wildtype tumors	Percentage of KRAS mutant tumors	Percentage of KRAS wildtype tumors	p value	Adjusted p value
DRD5P2	8	7	14.8148	77.7778	0.000319954	0.00184493
FAM231D	7	7	12.963	77.7778	0.000176831	0.00155946
FAM72C	12	7	22.2222	77.7778	0.00215843	0.0101076
FAM72D	12	7	22.2222	77.7778	0.00215843	0.0101076
LOC100996741	7	7	12.963	77.7778	0.000176831	0.00155946
LOC101060524	8	7	14.8148	77.7778	0.000319954	0.00184493
LOC101927429	8	7	14.8148	77.7778	0.000319954	0.00184493
LOC388692	7	7	12.963	77.7778	0.000176831	0.00155946
LOC645166	8	7	14.8148	77.7778	0.000319954	0.00184493
NOTCH2NL	14	7	25.9259	77.7778	0.00460364	0.017463
PPIAL4G	12	7	22.2222	77.7778	0.00215843	0.0101076
ANXA13	7	6	12.963	66.6667	0.00151264	0.00712186
ATAD2	5	6	9.25926	66.6667	0.000450252	0.00244704
ATP1B1	2	6	3.7037	66.6667	3.15415e-05	0.000898585
C8orf76	5	6	9.25926	66.6667	0.000450252	0.00244704
DERL1	6	6	11.1111	66.6667	0.000856761	0.00439512
DPT	2	6	3.7037	66.6667	3.15415e-05	0.000898585
FAM83A	5	6	9.25926	66.6667	0.000450252	0.00244704
FAM83A-AS1	5	6	9.25926	66.6667	0.000450252	0.00244704
FAM91A1	8	6	14.8148	66.6667	0.0025145	0.0106208
FBXO32	5	6	9.25926	66.6667	0.000450252	0.00244704
FCGR1CP	5	6	9.25926	66.6667	0.000450252	0.00244704
FER1L6	9	6	16.6667	66.6667	0.00397753	0.015099
FER1L6-AS1	9	6	16.6667	66.6667	0.00397753	0.015099
FER1L6-AS2	8	6	14.8148	66.6667	0.0025145	0.0106208
HIST2H3PS2	5	6	9.25926	66.6667	0.000450252	0.00244704
KLHL38	7	6	12.963	66.6667	0.00151264	0.00712186
LINC00626	2	6	3.7037	66.6667	3.15415e-05	0.000898585
LINC00964	9	6	16.6667	66.6667	0.00397753	0.015099
LINC00970	2	6	3.7037	66.6667	3.15415e-05	0.000898585
LINC01138	12	6	22.2222	66.6667	0.0125465	0.0352519
LINC01151	5	6	9.25926	66.6667	0.000450252	0.00244704
LINC01719	10	6	18.5185	66.6667	0.00603492	0.0200217
LOC100132057	12	6	22.2222	66.6667	0.0125465	0.0352519
LOC101927588	9	6	16.6667	66.6667	0.00397753	0.015099
LOC101928596	2	6	3.7037	66.6667	3.15415e-05	0.000898585
LOC105375744	9	6	16.6667	66.6667	0.00397753	0.015099
MIR4662A	9	6	16.6667	66.6667	0.00397753	0.015099
MIR4662B	9	6	16.6667	66.6667	0.00397753	0.015099
MIR4663	5	6	9.25926	66.6667	0.000450252	0.00244704
MIR548D1	5	6	9.25926	66.6667	0.000450252	0.00244704
MIR6077	12	6	22.2222	66.6667	0.0125465	0.0352519
MIR6844	9	6	16.6667	66.6667	0.00397753	0.015099
MTSS1	9	6	16.6667	66.6667	0.00397753	0.015099
NBPF14	7	6	12.963	66.6667	0.00151264	0.00712186
NBPF15	8	6	14.8148	66.6667	0.0025145	0.0106208
NDUFB9	9	6	16.6667	66.6667	0.00397753	0.015099
NSMCE2	9	6	16.6667	66.6667	0.00397753	0.015099
RNF139	9	6	16.6667	66.6667	0.00397753	0.015099
RNF139-AS1	9	6	16.6667	66.6667	0.00397753	0.015099
SMILR	4	6	7.40741	66.6667	0.000214943	0.0018157
SQLE	9	6	16.6667	66.6667	0.00397753	0.015099
TATDN1	9	6	16.6667	66.6667	0.00397753	0.015099
TBC1D31	5	6	9.25926	66.6667	0.000450252	0.00244704
TMEM65	9	6	16.6667	66.6667	0.00397753	0.015099
TRMT12	9	6	16.6667	66.6667	0.00397753	0.015099
WASHC5	9	6	16.6667	66.6667	0.00397753	0.015099
WDYHV1	5	6	9.25926	66.6667	0.000450252	0.00244704
ZHX1	5	6	9.25926	66.6667	0.000450252	0.00244704
ZHX1-C8orf76	5	6	9.25926	66.6667	0.000450252	0.00244704
ZHX2	5	6	9.25926	66.6667	0.000450252	0.00244704
ZNF572	9	6	16.6667	66.6667	0.00397753	0.015099
ABCB10	1	5	1.85185	55.5556	0.000101375	0.000898585
ACBD3	1	5	1.85185	55.5556	0.000101375	0.000898585
ACBD3-AS1	1	5	1.85185	55.5556	0.000101375	0.000898585
ACKR1	3	5	5.55556	55.5556	0.00083851	0.00430573
ACP6	2	5	3.7037	55.5556	0.000334155	0.00184493
ACTA1	1	5	1.85185	55.5556	0.000101375	0.000898585
ACTN2	1	5	1.85185	55.5556	0.000101375	0.000898585
ADCY10	2	5	3.7037	55.5556	0.000334155	0.00184493
ADCY8	8	5	14.8148	55.5556	0.0140359	0.0392042
ADGRB1	7	5	12.963	55.5556	0.00921925	0.0263003
ADIPOR1	1	5	1.85185	55.5556	0.000101375	0.000898585
ADORA1	1	5	1.85185	55.5556	0.000101375	0.000898585
ADSS	0	5	0	55.5556	1.79261e-05	0.000606695
AGO2	8	5	14.8148	55.5556	0.0140359	0.0392042
AGT	1	5	1.85185	55.5556	0.000101375	0.000898585
AHCTF1	0	5	0	55.5556	1.79261e-05	0.000606695
AIDA	1	5	1.85185	55.5556	0.000101375	0.000898585
AIM2	3	5	5.55556	55.5556	0.00083851	0.00430573
AKT3	1	5	1.85185	55.5556	0.000101375	0.000898585
ALDH9A1	2	5	3.7037	55.5556	0.000334155	0.00184493
ANGEL2	1	5	1.85185	55.5556	0.000101375	0.000898585
ANKRD34A	2	5	3.7037	55.5556	0.000334155	0.00184493
ANKRD35	2	5	3.7037	55.5556	0.000334155	0.00184493
ANKRD36BP1	2	5	3.7037	55.5556	0.000334155	0.00184493
ANKRD45	2	5	3.7037	55.5556	0.000334155	0.00184493
ANKRD46	0	5	0	55.5556	1.79261e-05	0.000606695
ARC	7	5	12.963	55.5556	0.00921925	0.0263003
ARF1	1	5	1.85185	55.5556	0.000101375	0.000898585
ARHGEF11	3	5	5.55556	55.5556	0.00083851	0.00430573
ARID4B	2	5	3.7037	55.5556	0.000334155	0.00184493
ARL8A	2	5	3.7037	55.5556	0.000334155	0.00184493
ARV1	1	5	1.85185	55.5556	0.000101375	0.000898585
ASCL5	1	5	1.85185	55.5556	0.000101375	0.000898585
ATF3	1	5	1.85185	55.5556	0.000101375	0.000898585
ATP2B4	1	5	1.85185	55.5556	0.000101375	0.000898585
ATP6V1C1	0	5	0	55.5556	1.79261e-05	0.000606695
ATP6V1G3	1	5	1.85185	55.5556	0.000101375	0.000898585
AURKAPS1	1	5	1.85185	55.5556	0.000101375	0.000898585
AVPR1B	1	5	1.85185	55.5556	0.000101375	0.000898585
AZIN1	0	5	0	55.5556	1.79261e-05	0.000606695
AZIN1-AS1	0	5	0	55.5556	1.79261e-05	0.000606695
B3GALNT2	1	5	1.85185	55.5556	0.000101375	0.000898585
BAALC	0	5	0	55.5556	1.79261e-05	0.000606695
BAALC-AS1	0	5	0	55.5556	1.79261e-05	0.000606695
BAALC-AS2	0	5	0	55.5556	1.79261e-05	0.000606695
BATF3	1	5	1.85185	55.5556	0.000101375	0.000898585
BCL9	2	5	3.7037	55.5556	0.000334155	0.00184493
BECN2	1	5	1.85185	55.5556	0.000101375	0.000898585
BLACAT1	2	5	3.7037	55.5556	0.000334155	0.00184493
BLZF1	2	5	3.7037	55.5556	0.000334155	0.00184493
BPNT1	1	5	1.85185	55.5556	0.000101375	0.000898585
BROX	1	5	1.85185	55.5556	0.000101375	0.000898585
BTG2	1	5	1.85185	55.5556	0.000101375	0.000898585
BTNL10	1	5	1.85185	55.5556	0.000101375	0.000898585
C1orf100	1	5	1.85185	55.5556	0.000101375	0.000898585
C1orf105	2	5	3.7037	55.5556	0.000334155	0.00184493
C1orf106	1	5	1.85185	55.5556	0.000101375	0.000898585
C1orf112	2	5	3.7037	55.5556	0.000334155	0.00184493
C1orf115	1	5	1.85185	55.5556	0.000101375	0.000898585
C1orf116	1	5	1.85185	55.5556	0.000101375	0.000898585
C1orf131	1	5	1.85185	55.5556	0.000101375	0.000898585
C1orf140	1	5	1.85185	55.5556	0.000101375	0.000898585
C1orf143	1	5	1.85185	55.5556	0.000101375	0.000898585
C1orf198	1	5	1.85185	55.5556	0.000101375	0.000898585
C1orf226	2	5	3.7037	55.5556	0.000334155	0.00184493
C1orf229	0	5	0	55.5556	1.79261e-05	0.000606695
C1orf35	1	5	1.85185	55.5556	0.000101375	0.000898585
C1orf68	2	5	3.7037	55.5556	0.000334155	0.00184493
C1orf74	1	5	1.85185	55.5556	0.000101375	0.000898585
C2CD4D	2	5	3.7037	55.5556	0.000334155	0.00184493
C4BPA	1	5	1.85185	55.5556	0.000101375	0.000898585
C4BPB	1	5	1.85185	55.5556	0.000101375	0.000898585
C8orf88	0	5	0	55.5556	1.79261e-05	0.000606695
CACNA1S	1	5	1.85185	55.5556	0.000101375	0.000898585
CACYBP	3	5	5.55556	55.5556	0.00083851	0.00430573
CADM3	3	5	5.55556	55.5556	0.00083851	0.00430573
CADM3-AS1	3	5	5.55556	55.5556	0.00083851	0.00430573
CALB1	0	5	0	55.5556	1.79261e-05	0.000606695
CAMK1G	1	5	1.85185	55.5556	0.000101375	0.000898585
CAMSAP2	1	5	1.85185	55.5556	0.000101375	0.000898585
CAPN2	1	5	1.85185	55.5556	0.000101375	0.000898585
CAPN8	1	5	1.85185	55.5556	0.000101375	0.000898585
CAPN9	1	5	1.85185	55.5556	0.000101375	0.000898585
CATSPERE	0	5	0	55.5556	1.79261e-05	0.000606695
CCDC181	2	5	3.7037	55.5556	0.000334155	0.00184493
CCDC185	1	5	1.85185	55.5556	0.000101375	0.000898585
CCDC190	2	5	3.7037	55.5556	0.000334155	0.00184493
CCSAP	1	5	1.85185	55.5556	0.000101375	0.000898585
CD160	2	5	3.7037	55.5556	0.000334155	0.00184493
CD1A	3	5	5.55556	55.5556	0.00083851	0.00430573
CD1B	3	5	5.55556	55.5556	0.00083851	0.00430573
CD1C	3	5	5.55556	55.5556	0.00083851	0.00430573
CD1D	2	5	3.7037	55.5556	0.000334155	0.00184493
CD1E	3	5	5.55556	55.5556	0.00083851	0.00430573
CD247	2	5	3.7037	55.5556	0.000334155	0.00184493
CD34	1	5	1.85185	55.5556	0.000101375	0.000898585
CD46	1	5	1.85185	55.5556	0.000101375	0.000898585
CD55	1	5	1.85185	55.5556	0.000101375	0.000898585
CD5L	2	5	3.7037	55.5556	0.000334155	0.00184493
CDC42BPA	1	5	1.85185	55.5556	0.000101375	0.000898585
CDH17	1	5	1.85185	55.5556	0.000101375	0.000898585
CDK18	2	5	3.7037	55.5556	0.000334155	0.00184493
CELF3	2	5	3.7037	55.5556	0.000334155	0.00184493
CENPF	1	5	1.85185	55.5556	0.000101375	0.000898585
CENPL	2	5	3.7037	55.5556	0.000334155	0.00184493
CEP170	1	5	1.85185	55.5556	0.000101375	0.000898585
CHD1L	2	5	3.7037	55.5556	0.000334155	0.00184493
CHI3L1	1	5	1.85185	55.5556	0.000101375	0.000898585
CHIT1	1	5	1.85185	55.5556	0.000101375	0.000898585
CHML	1	5	1.85185	55.5556	0.000101375	0.000898585
CHRAC1	8	5	14.8148	55.5556	0.0140359	0.0392042
CHRM3	1	5	1.85185	55.5556	0.000101375	0.000898585
CHRM3-AS1	1	5	1.85185	55.5556	0.000101375	0.000898585
CHRM3-AS2	1	5	1.85185	55.5556	0.000101375	0.000898585
CHTOP	2	5	3.7037	55.5556	0.000334155	0.00184493
CNIH3	1	5	1.85185	55.5556	0.000101375	0.000898585
CNIH4	1	5	1.85185	55.5556	0.000101375	0.000898585
CNST	0	5	0	55.5556	1.79261e-05	0.000606695
CNTN2	1	5	1.85185	55.5556	0.000101375	0.000898585
COA6	2	5	3.7037	55.5556	0.000334155	0.00184493
COG2	1	5	1.85185	55.5556	0.000101375	0.000898585
COQ8A	1	5	1.85185	55.5556	0.000101375	0.000898585
COX20	0	5	0	55.5556	1.79261e-05	0.000606695
COX6C	0	5	0	55.5556	1.79261e-05	0.000606695
CR1	1	5	1.85185	55.5556	0.000101375	0.000898585
CR1L	1	5	1.85185	55.5556	0.000101375	0.000898585
CR2	1	5	1.85185	55.5556	0.000101375	0.000898585
CRABP2	3	5	5.55556	55.5556	0.00083851	0.00430573
CRCT1	2	5	3.7037	55.5556	0.000334155	0.00184493
CREG1	2	5	3.7037	55.5556	0.000334155	0.00184493
CRNN	2	5	3.7037	55.5556	0.000334155	0.00184493
CSRP1	1	5	1.85185	55.5556	0.000101375	0.000898585
CTHRC1	0	5	0	55.5556	1.79261e-05	0.000606695
CTSE	2	5	3.7037	55.5556	0.000334155	0.00184493
CYB5R1	1	5	1.85185	55.5556	0.000101375	0.000898585
CYCSP52	2	5	3.7037	55.5556	0.000334155	0.00184493
DARS2	2	5	3.7037	55.5556	0.000334155	0.00184493
DCAF6	2	5	3.7037	55.5556	0.000334155	0.00184493
DCSTAMP	1	5	1.85185	55.5556	0.000101375	0.000898585
DDR2	2	5	3.7037	55.5556	0.000334155	0.00184493
DDX59	1	5	1.85185	55.5556	0.000101375	0.000898585
DECR1	0	5	0	55.5556	1.79261e-05	0.000606695
DEGS1	1	5	1.85185	55.5556	0.000101375	0.000898585
DENND3	7	5	12.963	55.5556	0.00921925	0.0263003
DESI2	0	5	0	55.5556	1.79261e-05	0.000606695
DIEXF	1	5	1.85185	55.5556	0.000101375	0.000898585
DISC1	1	5	1.85185	55.5556	0.000101375	0.000898585
DISC1-IT1	1	5	1.85185	55.5556	0.000101375	0.000898585
DISC2	1	5	1.85185	55.5556	0.000101375	0.000898585
DISP1	1	5	1.85185	55.5556	0.000101375	0.000898585
DNAH14	1	5	1.85185	55.5556	0.000101375	0.000898585
DNM3	3	5	5.55556	55.5556	0.00083851	0.00430573
DNM3-IT1	2	5	3.7037	55.5556	0.000334155	0.00184493
DNM3OS	3	5	5.55556	55.5556	0.00083851	0.00430573
DPYS	1	5	1.85185	55.5556	0.000101375	0.000898585
DSTYK	1	5	1.85185	55.5556	0.000101375	0.000898585
DTL	1	5	1.85185	55.5556	0.000101375	0.000898585
DUSP10	1	5	1.85185	55.5556	0.000101375	0.000898585
DUSP27	2	5	3.7037	55.5556	0.000334155	0.00184493
DUSP5P1	1	5	1.85185	55.5556	0.000101375	0.000898585
DYRK3	1	5	1.85185	55.5556	0.000101375	0.000898585
EDARADD	1	5	1.85185	55.5556	0.000101375	0.000898585
EFCAB2	0	5	0	55.5556	1.79261e-05	0.000606695
EFR3A	8	5	14.8148	55.5556	0.0140359	0.0392042
EGLN1	1	5	1.85185	55.5556	0.000101375	0.000898585
EIF2D	1	5	1.85185	55.5556	0.000101375	0.000898585
ELF3	1	5	1.85185	55.5556	0.000101375	0.000898585
ELF3-AS1	1	5	1.85185	55.5556	0.000101375	0.000898585
ELK4	1	5	1.85185	55.5556	0.000101375	0.000898585
ENAH	1	5	1.85185	55.5556	0.000101375	0.000898585
EPHX1	1	5	1.85185	55.5556	0.000101375	0.000898585
EPRS	1	5	1.85185	55.5556	0.000101375	0.000898585
ERICH5	0	5	0	55.5556	1.79261e-05	0.000606695
ERLNC1	1	5	1.85185	55.5556	0.000101375	0.000898585
ERO1B	1	5	1.85185	55.5556	0.000101375	0.000898585
ESRRG	1	5	1.85185	55.5556	0.000101375	0.000898585
ETNK2	1	5	1.85185	55.5556	0.000101375	0.000898585
ETV3	2	5	3.7037	55.5556	0.000334155	0.00184493
ETV3L	2	5	3.7037	55.5556	0.000334155	0.00184493
EXO1	1	5	1.85185	55.5556	0.000101375	0.000898585
EXOC8	1	5	1.85185	55.5556	0.000101375	0.000898585
F5	2	5	3.7037	55.5556	0.000334155	0.00184493
FAM129A	2	5	3.7037	55.5556	0.000334155	0.00184493
FAM177B	1	5	1.85185	55.5556	0.000101375	0.000898585
FAM71A	1	5	1.85185	55.5556	0.000101375	0.000898585
FAM72A	1	5	1.85185	55.5556	0.000101375	0.000898585
FAM78B	2	5	3.7037	55.5556	0.000334155	0.00184493
FAM89A	1	5	1.85185	55.5556	0.000101375	0.000898585
FASLG	2	5	3.7037	55.5556	0.000334155	0.00184493
FBXO28	1	5	1.85185	55.5556	0.000101375	0.000898585
FBXO43	0	5	0	55.5556	1.79261e-05	0.000606695
FCAMR	1	5	1.85185	55.5556	0.000101375	0.000898585
FCGR2C	3	5	5.55556	55.5556	0.00083851	0.00430573
FCGR3B	3	5	5.55556	55.5556	0.00083851	0.00430573
FCMR	1	5	1.85185	55.5556	0.000101375	0.000898585
FCRL1	2	5	3.7037	55.5556	0.000334155	0.00184493
FCRL2	2	5	3.7037	55.5556	0.000334155	0.00184493
FCRL3	2	5	3.7037	55.5556	0.000334155	0.00184493
FCRL4	2	5	3.7037	55.5556	0.000334155	0.00184493
FCRL5	2	5	3.7037	55.5556	0.000334155	0.00184493
FH	1	5	1.85185	55.5556	0.000101375	0.000898585
FLG	2	5	3.7037	55.5556	0.000334155	0.00184493
FLG2	2	5	3.7037	55.5556	0.000334155	0.00184493
FLG-AS1	2	5	3.7037	55.5556	0.000334155	0.00184493
FLJ39095	0	5	0	55.5556	1.79261e-05	0.000606695
FLJ42969	0	5	0	55.5556	1.79261e-05	0.000606695
FLJ46284	0	5	0	55.5556	1.79261e-05	0.000606695
FLVCR1	1	5	1.85185	55.5556	0.000101375	0.000898585
FLVCR1-AS1	1	5	1.85185	55.5556	0.000101375	0.000898585
FMN2	1	5	1.85185	55.5556	0.000101375	0.000898585
FMO1	2	5	3.7037	55.5556	0.000334155	0.00184493
FMO2	2	5	3.7037	55.5556	0.000334155	0.00184493
FMO3	2	5	3.7037	55.5556	0.000334155	0.00184493
FMO4	2	5	3.7037	55.5556	0.000334155	0.00184493
FMO5	2	5	3.7037	55.5556	0.000334155	0.00184493
FMO6P	2	5	3.7037	55.5556	0.000334155	0.00184493
FMO9P	2	5	3.7037	55.5556	0.000334155	0.00184493
FMOD	1	5	1.85185	55.5556	0.000101375	0.000898585
FSBP	1	5	1.85185	55.5556	0.000101375	0.000898585
FZD6	0	5	0	55.5556	1.79261e-05	0.000606695
G0S2	1	5	1.85185	55.5556	0.000101375	0.000898585
GALNT2	1	5	1.85185	55.5556	0.000101375	0.000898585
GAS5	2	5	3.7037	55.5556	0.000334155	0.00184493
GAS5-AS1	2	5	3.7037	55.5556	0.000334155	0.00184493
GASAL1	0	5	0	55.5556	1.79261e-05	0.000606695
GCSAML	0	5	0	55.5556	1.79261e-05	0.000606695
GCSAML-AS1	0	5	0	55.5556	1.79261e-05	0.000606695
GEM	1	5	1.85185	55.5556	0.000101375	0.000898585
GGPS1	2	5	3.7037	55.5556	0.000334155	0.00184493
GJA5	2	5	3.7037	55.5556	0.000334155	0.00184493
GJA8	2	5	3.7037	55.5556	0.000334155	0.00184493
GJC2	1	5	1.85185	55.5556	0.000101375	0.000898585
GNG4	1	5	1.85185	55.5556	0.000101375	0.000898585
GNPAT	1	5	1.85185	55.5556	0.000101375	0.000898585
GNRHR2	2	5	3.7037	55.5556	0.000334155	0.00184493
GOLT1A	1	5	1.85185	55.5556	0.000101375	0.000898585
GORAB	2	5	3.7037	55.5556	0.000334155	0.00184493
GPA33	2	5	3.7037	55.5556	0.000334155	0.00184493
GPATCH2	1	5	1.85185	55.5556	0.000101375	0.000898585
GPR137B	1	5	1.85185	55.5556	0.000101375	0.000898585
GPR161	2	5	3.7037	55.5556	0.000334155	0.00184493
GPR20	7	5	12.963	55.5556	0.00921925	0.0263003
GPR25	1	5	1.85185	55.5556	0.000101375	0.000898585
GPR37L1	2	5	3.7037	55.5556	0.000334155	0.00184493
GPR52	2	5	3.7037	55.5556	0.000334155	0.00184493
GPR89A	2	5	3.7037	55.5556	0.000334155	0.00184493
GPR89B	2	5	3.7037	55.5556	0.000334155	0.00184493
GREM2	1	5	1.85185	55.5556	0.000101375	0.000898585
GRHL2	1	5	1.85185	55.5556	0.000101375	0.000898585
GS1-279B7.1	2	5	3.7037	55.5556	0.000334155	0.00184493
GTF2IP20	1	5	1.85185	55.5556	0.000101375	0.000898585
GUK1	1	5	1.85185	55.5556	0.000101375	0.000898585
H3F3A	1	5	1.85185	55.5556	0.000101375	0.000898585
H3F3AP4	1	5	1.85185	55.5556	0.000101375	0.000898585
HDGF	3	5	5.55556	55.5556	0.00083851	0.00430573
HEATR1	1	5	1.85185	55.5556	0.000101375	0.000898585
HHAT	1	5	1.85185	55.5556	0.000101375	0.000898585
HHIPL2	1	5	1.85185	55.5556	0.000101375	0.000898585
HHLA1	8	5	14.8148	55.5556	0.0140359	0.0392042
HIST3H2A	1	5	1.85185	55.5556	0.000101375	0.000898585
HIST3H2BB	1	5	1.85185	55.5556	0.000101375	0.000898585
HIST3H3	1	5	1.85185	55.5556	0.000101375	0.000898585
HJV	2	5	3.7037	55.5556	0.000334155	0.00184493
HLX	1	5	1.85185	55.5556	0.000101375	0.000898585
HLX-AS1	1	5	1.85185	55.5556	0.000101375	0.000898585
HMCN1	2	5	3.7037	55.5556	0.000334155	0.00184493
HNRNPU	0	5	0	55.5556	1.79261e-05	0.000606695
HRNR	2	5	3.7037	55.5556	0.000334155	0.00184493
HSD11B1	1	5	1.85185	55.5556	0.000101375	0.000898585
HSD17B7	2	5	3.7037	55.5556	0.000334155	0.00184493
HSPA7	3	5	5.55556	55.5556	0.00083851	0.00430573
IARS2	1	5	1.85185	55.5556	0.000101375	0.000898585
IBA57	1	5	1.85185	55.5556	0.000101375	0.000898585
IBA57-AS1	1	5	1.85185	55.5556	0.000101375	0.000898585
IFI16	3	5	5.55556	55.5556	0.00083851	0.00430573
IGFN1	1	5	1.85185	55.5556	0.000101375	0.000898585
IKBKE	1	5	1.85185	55.5556	0.000101375	0.000898585
IL10	1	5	1.85185	55.5556	0.000101375	0.000898585
IL19	1	5	1.85185	55.5556	0.000101375	0.000898585
IL20	1	5	1.85185	55.5556	0.000101375	0.000898585
IL24	1	5	1.85185	55.5556	0.000101375	0.000898585
ILDR2	2	5	3.7037	55.5556	0.000334155	0.00184493
ILF2	2	5	3.7037	55.5556	0.000334155	0.00184493
INSRR	3	5	5.55556	55.5556	0.00083851	0.00430573
INTS7	1	5	1.85185	55.5556	0.000101375	0.000898585
IPO9	1	5	1.85185	55.5556	0.000101375	0.000898585
IPO9-AS1	1	5	1.85185	55.5556	0.000101375	0.000898585
IRF2BP2	2	5	3.7037	55.5556	0.000334155	0.00184493
IRF6	1	5	1.85185	55.5556	0.000101375	0.000898585
ISG20L2	3	5	5.55556	55.5556	0.00083851	0.00430573
ITGA10	2	5	3.7037	55.5556	0.000334155	0.00184493
ITPKB	1	5	1.85185	55.5556	0.000101375	0.000898585
ITPKB-IT1	1	5	1.85185	55.5556	0.000101375	0.000898585
IVL	2	5	3.7037	55.5556	0.000334155	0.00184493
IVNS1ABP	2	5	3.7037	55.5556	0.000334155	0.00184493
JMJD4	2	5	3.7037	55.5556	0.000334155	0.00184493
JRK	7	5	12.963	55.5556	0.00921925	0.0263003
KCNH1	1	5	1.85185	55.5556	0.000101375	0.000898585
KCNH1-IT1	1	5	1.85185	55.5556	0.000101375	0.000898585
KCNK1	1	5	1.85185	55.5556	0.000101375	0.000898585
KCNK2	1	5	1.85185	55.5556	0.000101375	0.000898585
KCNK9	8	5	14.8148	55.5556	0.0140359	0.0392042
KCNQ3	8	5	14.8148	55.5556	0.0140359	0.0392042
KCNS2	0	5	0	55.5556	1.79261e-05	0.000606695
KCTD3	1	5	1.85185	55.5556	0.000101375	0.000898585
KDM5B	1	5	1.85185	55.5556	0.000101375	0.000898585
KIAA0040	3	5	5.55556	55.5556	0.00083851	0.00430573
KIF14	1	5	1.85185	55.5556	0.000101375	0.000898585
KIF21B	1	5	1.85185	55.5556	0.000101375	0.000898585
KIF26B	0	5	0	55.5556	1.79261e-05	0.000606695
KIF26B-AS1	0	5	0	55.5556	1.79261e-05	0.000606695
KIFAP3	2	5	3.7037	55.5556	0.000334155	0.00184493
KIRREL1	2	5	3.7037	55.5556	0.000334155	0.00184493
KIRREL1-IT1	2	5	3.7037	55.5556	0.000334155	0.00184493
KISS1	1	5	1.85185	55.5556	0.000101375	0.000898585
KLF10	0	5	0	55.5556	1.79261e-05	0.000606695
KLHDC8A	1	5	1.85185	55.5556	0.000101375	0.000898585
KLHL12	1	5	1.85185	55.5556	0.000101375	0.000898585
KLHL20	2	5	3.7037	55.5556	0.000334155	0.00184493
KMO	1	5	1.85185	55.5556	0.000101375	0.000898585
KPRP	2	5	3.7037	55.5556	0.000334155	0.00184493
LAD1	1	5	1.85185	55.5556	0.000101375	0.000898585
LAMB3	1	5	1.85185	55.5556	0.000101375	0.000898585
LAPTM4B	1	5	1.85185	55.5556	0.000101375	0.000898585
LAX1	1	5	1.85185	55.5556	0.000101375	0.000898585
LBR	1	5	1.85185	55.5556	0.000101375	0.000898585
LCE1A	2	5	3.7037	55.5556	0.000334155	0.00184493
LCE1B	2	5	3.7037	55.5556	0.000334155	0.00184493
LCE1C	2	5	3.7037	55.5556	0.000334155	0.00184493
LCE1D	2	5	3.7037	55.5556	0.000334155	0.00184493
LCE1E	2	5	3.7037	55.5556	0.000334155	0.00184493
LCE1F	2	5	3.7037	55.5556	0.000334155	0.00184493
LCE2A	2	5	3.7037	55.5556	0.000334155	0.00184493
LCE2B	2	5	3.7037	55.5556	0.000334155	0.00184493
LCE2C	2	5	3.7037	55.5556	0.000334155	0.00184493
LCE2D	2	5	3.7037	55.5556	0.000334155	0.00184493
LCE3A	2	5	3.7037	55.5556	0.000334155	0.00184493
LCE3B	2	5	3.7037	55.5556	0.000334155	0.00184493
LCE3C	2	5	3.7037	55.5556	0.000334155	0.00184493
LCE3D	2	5	3.7037	55.5556	0.000334155	0.00184493
LCE3E	2	5	3.7037	55.5556	0.000334155	0.00184493
LCE4A	2	5	3.7037	55.5556	0.000334155	0.00184493
LCE5A	2	5	3.7037	55.5556	0.000334155	0.00184493
LCE6A	2	5	3.7037	55.5556	0.000334155	0.00184493
LEFTY1	1	5	1.85185	55.5556	0.000101375	0.000898585
LEFTY2	1	5	1.85185	55.5556	0.000101375	0.000898585
LELP1	2	5	3.7037	55.5556	0.000334155	0.00184493
LEMD1	2	5	3.7037	55.5556	0.000334155	0.00184493
LEMD1-AS1	2	5	3.7037	55.5556	0.000334155	0.00184493
LGALS8	1	5	1.85185	55.5556	0.000101375	0.000898585
LGALS8-AS1	1	5	1.85185	55.5556	0.000101375	0.000898585
LGR6	1	5	1.85185	55.5556	0.000101375	0.000898585
LIN9	1	5	1.85185	55.5556	0.000101375	0.000898585
LINC00051	6	5	11.1111	55.5556	0.00573488	0.0198618
LINC00184	2	5	3.7037	55.5556	0.000334155	0.00184493
LINC00210	1	5	1.85185	55.5556	0.000101375	0.000898585
LINC00260	1	5	1.85185	55.5556	0.000101375	0.000898585
LINC00302	2	5	3.7037	55.5556	0.000334155	0.00184493
LINC00303	1	5	1.85185	55.5556	0.000101375	0.000898585
LINC00467	1	5	1.85185	55.5556	0.000101375	0.000898585
LINC00534	0	5	0	55.5556	1.79261e-05	0.000606695
LINC00538	1	5	1.85185	55.5556	0.000101375	0.000898585
LINC00582	1	5	1.85185	55.5556	0.000101375	0.000898585
LINC00624	2	5	3.7037	55.5556	0.000334155	0.00184493
LINC00628	1	5	1.85185	55.5556	0.000101375	0.000898585
LINC00861	8	5	14.8148	55.5556	0.0140359	0.0392042
LINC00862	1	5	1.85185	55.5556	0.000101375	0.000898585
LINC01030	0	5	0	55.5556	1.79261e-05	0.000606695
LINC01036	2	5	3.7037	55.5556	0.000334155	0.00184493
LINC01037	2	5	3.7037	55.5556	0.000334155	0.00184493
LINC01132	2	5	3.7037	55.5556	0.000334155	0.00184493
LINC01136	1	5	1.85185	55.5556	0.000101375	0.000898585
LINC01139	2	5	3.7037	55.5556	0.000334155	0.00184493
LINC01142	2	5	3.7037	55.5556	0.000334155	0.00184493
LINC01181	0	5	0	55.5556	1.79261e-05	0.000606695
LINC01221	1	5	1.85185	55.5556	0.000101375	0.000898585
LINC01222	1	5	1.85185	55.5556	0.000101375	0.000898585
LINC01300	7	5	12.963	55.5556	0.00921925	0.0263003
LINC01341	0	5	0	55.5556	1.79261e-05	0.000606695
LINC01347	1	5	1.85185	55.5556	0.000101375	0.000898585
LINC01350	2	5	3.7037	55.5556	0.000334155	0.00184493
LINC01352	1	5	1.85185	55.5556	0.000101375	0.000898585
LINC01353	1	5	1.85185	55.5556	0.000101375	0.000898585
LINC01354	2	5	3.7037	55.5556	0.000334155	0.00184493
LINC01363	2	5	3.7037	55.5556	0.000334155	0.00184493
LINC01633	2	5	3.7037	55.5556	0.000334155	0.00184493
LINC01653	1	5	1.85185	55.5556	0.000101375	0.000898585
LINC01655	1	5	1.85185	55.5556	0.000101375	0.000898585
LINC01657	2	5	3.7037	55.5556	0.000334155	0.00184493
LINC01675	2	5	3.7037	55.5556	0.000334155	0.00184493
LINC01681	2	5	3.7037	55.5556	0.000334155	0.00184493
LINC01682	1	5	1.85185	55.5556	0.000101375	0.000898585
LINC01693	1	5	1.85185	55.5556	0.000101375	0.000898585
LINC01696	1	5	1.85185	55.5556	0.000101375	0.000898585
LINC01698	1	5	1.85185	55.5556	0.000101375	0.000898585
LINC01703	1	5	1.85185	55.5556	0.000101375	0.000898585
LINC01704	2	5	3.7037	55.5556	0.000334155	0.00184493
LINC01710	1	5	1.85185	55.5556	0.000101375	0.000898585
LINC01717	1	5	1.85185	55.5556	0.000101375	0.000898585
LINC01736	1	5	1.85185	55.5556	0.000101375	0.000898585
LINC01737	2	5	3.7037	55.5556	0.000334155	0.00184493
LINC01740	1	5	1.85185	55.5556	0.000101375	0.000898585
LINC01743	0	5	0	55.5556	1.79261e-05	0.000606695
LINC01744	1	5	1.85185	55.5556	0.000101375	0.000898585
LINC01745	1	5	1.85185	55.5556	0.000101375	0.000898585
LINC01774	1	5	1.85185	55.5556	0.000101375	0.000898585
LINC02257	1	5	1.85185	55.5556	0.000101375	0.000898585
LINC02474	1	5	1.85185	55.5556	0.000101375	0.000898585
LINGO4	2	5	3.7037	55.5556	0.000334155	0.00184493
LIX1L	2	5	3.7037	55.5556	0.000334155	0.00184493
LIX1L-AS1	2	5	3.7037	55.5556	0.000334155	0.00184493
LMOD1	1	5	1.85185	55.5556	0.000101375	0.000898585
LMX1A	2	5	3.7037	55.5556	0.000334155	0.00184493
LOC100130331	1	5	1.85185	55.5556	0.000101375	0.000898585
LOC100131107	2	5	3.7037	55.5556	0.000334155	0.00184493
LOC100132111	2	5	3.7037	55.5556	0.000334155	0.00184493
LOC100147773	2	5	3.7037	55.5556	0.000334155	0.00184493
LOC100287497	1	5	1.85185	55.5556	0.000101375	0.000898585
LOC100288181	7	5	12.963	55.5556	0.00921925	0.0263003
LOC100288748	1	5	1.85185	55.5556	0.000101375	0.000898585
LOC100422212	2	5	3.7037	55.5556	0.000334155	0.00184493
LOC100505795	2	5	3.7037	55.5556	0.000334155	0.00184493
LOC100505824	2	5	3.7037	55.5556	0.000334155	0.00184493
LOC100505918	2	5	3.7037	55.5556	0.000334155	0.00184493
LOC100506023	2	5	3.7037	55.5556	0.000334155	0.00184493
LOC100506747	1	5	1.85185	55.5556	0.000101375	0.000898585
LOC100996740	4	5	7.40741	55.5556	0.00177386	0.00832915
LOC101927143	1	5	1.85185	55.5556	0.000101375	0.000898585
LOC101927164	1	5	1.85185	55.5556	0.000101375	0.000898585
LOC101927468	2	5	3.7037	55.5556	0.000334155	0.00184493
LOC101927478	1	5	1.85185	55.5556	0.000101375	0.000898585
LOC101927604	1	5	1.85185	55.5556	0.000101375	0.000898585
LOC101927765	2	5	3.7037	55.5556	0.000334155	0.00184493
LOC101927787	2	5	3.7037	55.5556	0.000334155	0.00184493
LOC101927851	2	5	3.7037	55.5556	0.000334155	0.00184493
LOC101928009	2	5	3.7037	55.5556	0.000334155	0.00184493
LOC101928034	2	5	3.7037	55.5556	0.000334155	0.00184493
LOC101928068	0	5	0	55.5556	1.79261e-05	0.000606695
LOC101928087	7	5	12.963	55.5556	0.00921925	0.0263003
LOC101928226	0	5	0	55.5556	1.79261e-05	0.000606695
LOC101928404	2	5	3.7037	55.5556	0.000334155	0.00184493
LOC101928565	2	5	3.7037	55.5556	0.000334155	0.00184493
LOC101928650	2	5	3.7037	55.5556	0.000334155	0.00184493
LOC101928673	2	5	3.7037	55.5556	0.000334155	0.00184493
LOC101928696	3	5	5.55556	55.5556	0.00083851	0.00430573
LOC101929224	1	5	1.85185	55.5556	0.000101375	0.000898585
LOC101929541	1	5	1.85185	55.5556	0.000101375	0.000898585
LOC101929709	0	5	0	55.5556	1.79261e-05	0.000606695
LOC101929798	5	5	9.25926	55.5556	0.00333278	0.012829
LOC101930114	1	5	1.85185	55.5556	0.000101375	0.000898585
LOC102723727	1	5	1.85185	55.5556	0.000101375	0.000898585
LOC102723833	1	5	1.85185	55.5556	0.000101375	0.000898585
LOC102723886	1	5	1.85185	55.5556	0.000101375	0.000898585
LOC102724601	2	5	3.7037	55.5556	0.000334155	0.00184493
LOC102724710	0	5	0	55.5556	1.79261e-05	0.000606695
LOC102724919	2	5	3.7037	55.5556	0.000334155	0.00184493
LOC103091866	5	5	9.25926	55.5556	0.00333278	0.012829
LOC104054148	0	5	0	55.5556	1.79261e-05	0.000606695
LOC105369147	0	5	0	55.5556	1.79261e-05	0.000606695
LOC105371458	2	5	3.7037	55.5556	0.000334155	0.00184493
LOC105373159	1	5	1.85185	55.5556	0.000101375	0.000898585
LOC105375787	7	5	12.963	55.5556	0.00921925	0.0263003
LOC107985355	1	5	1.85185	55.5556	0.000101375	0.000898585
LOC148696	1	5	1.85185	55.5556	0.000101375	0.000898585
LOC148709	1	5	1.85185	55.5556	0.000101375	0.000898585
LOC149373	1	5	1.85185	55.5556	0.000101375	0.000898585
LOC284577	2	5	3.7037	55.5556	0.000334155	0.00184493
LOC284578	1	5	1.85185	55.5556	0.000101375	0.000898585
LOC284581	1	5	1.85185	55.5556	0.000101375	0.000898585
LOC339529	1	5	1.85185	55.5556	0.000101375	0.000898585
LOC400794	2	5	3.7037	55.5556	0.000334155	0.00184493
LOC400800	1	5	1.85185	55.5556	0.000101375	0.000898585
LOC440700	2	5	3.7037	55.5556	0.000334155	0.00184493
LOC728989	2	5	3.7037	55.5556	0.000334155	0.00184493
LOC91548	1	5	1.85185	55.5556	0.000101375	0.000898585
LOR	2	5	3.7037	55.5556	0.000334155	0.00184493
LPGAT1	1	5	1.85185	55.5556	0.000101375	0.000898585
LRRC52	2	5	3.7037	55.5556	0.000334155	0.00184493
LRRC69	0	5	0	55.5556	1.79261e-05	0.000606695
LRRC71	3	5	5.55556	55.5556	0.00083851	0.00430573
LRRN2	1	5	1.85185	55.5556	0.000101375	0.000898585
LY6D	7	5	12.963	55.5556	0.00921925	0.0263003
LY6K	7	5	12.963	55.5556	0.00921925	0.0263003
LYNX1	7	5	12.963	55.5556	0.00921925	0.0263003
LYNX1-SLURP2	7	5	12.963	55.5556	0.00921925	0.0263003
LYPD2	7	5	12.963	55.5556	0.00921925	0.0263003
LYPD8	0	5	0	55.5556	1.79261e-05	0.000606695
LYPLAL1	1	5	1.85185	55.5556	0.000101375	0.000898585
LYPLAL1-AS1	1	5	1.85185	55.5556	0.000101375	0.000898585
LYST	1	5	1.85185	55.5556	0.000101375	0.000898585
MAEL	2	5	3.7037	55.5556	0.000334155	0.00184493
MAP10	1	5	1.85185	55.5556	0.000101375	0.000898585
MAP1LC3C	1	5	1.85185	55.5556	0.000101375	0.000898585
MAP3K21	1	5	1.85185	55.5556	0.000101375	0.000898585
MAPKAPK2	1	5	1.85185	55.5556	0.000101375	0.000898585
MARC1	1	5	1.85185	55.5556	0.000101375	0.000898585
MARC2	1	5	1.85185	55.5556	0.000101375	0.000898585
MARK1	1	5	1.85185	55.5556	0.000101375	0.000898585
MATN2	0	5	0	55.5556	1.79261e-05	0.000606695
MDM4	1	5	1.85185	55.5556	0.000101375	0.000898585
MED30	4	5	7.40741	55.5556	0.00177386	0.00832915
METTL11B	2	5	3.7037	55.5556	0.000334155	0.00184493
METTL13	2	5	3.7037	55.5556	0.000334155	0.00184493
METTL18	2	5	3.7037	55.5556	0.000334155	0.00184493
MFSD4A	1	5	1.85185	55.5556	0.000101375	0.000898585
MGAT4EP	1	5	1.85185	55.5556	0.000101375	0.000898585
MGST3	2	5	3.7037	55.5556	0.000334155	0.00184493
MIA3	1	5	1.85185	55.5556	0.000101375	0.000898585
MIR1182	1	5	1.85185	55.5556	0.000101375	0.000898585
MIR1231	1	5	1.85185	55.5556	0.000101375	0.000898585
MIR1255B2	2	5	3.7037	55.5556	0.000334155	0.00184493
MIR1273A	0	5	0	55.5556	1.79261e-05	0.000606695
MIR1273E	1	5	1.85185	55.5556	0.000101375	0.000898585
MIR1295A	2	5	3.7037	55.5556	0.000334155	0.00184493
MIR1295B	2	5	3.7037	55.5556	0.000334155	0.00184493
MIR1302-7	6	5	11.1111	55.5556	0.00573488	0.0198618
MIR135B	2	5	3.7037	55.5556	0.000334155	0.00184493
MIR1537	1	5	1.85185	55.5556	0.000101375	0.000898585
MIR181A1	1	5	1.85185	55.5556	0.000101375	0.000898585
MIR181A1HG	1	5	1.85185	55.5556	0.000101375	0.000898585
MIR181B1	1	5	1.85185	55.5556	0.000101375	0.000898585
MIR194-1	1	5	1.85185	55.5556	0.000101375	0.000898585
MIR199A2	3	5	5.55556	55.5556	0.00083851	0.00430573
MIR205	1	5	1.85185	55.5556	0.000101375	0.000898585
MIR205HG	1	5	1.85185	55.5556	0.000101375	0.000898585
MIR214	3	5	5.55556	55.5556	0.00083851	0.00430573
MIR215	1	5	1.85185	55.5556	0.000101375	0.000898585
MIR29B2	1	5	1.85185	55.5556	0.000101375	0.000898585
MIR29B2CHG	1	5	1.85185	55.5556	0.000101375	0.000898585
MIR29C	1	5	1.85185	55.5556	0.000101375	0.000898585
MIR3119-1	2	5	3.7037	55.5556	0.000334155	0.00184493
MIR3119-2	2	5	3.7037	55.5556	0.000334155	0.00184493
MIR3120	3	5	5.55556	55.5556	0.00083851	0.00430573
MIR3122	1	5	1.85185	55.5556	0.000101375	0.000898585
MIR3123	1	5	1.85185	55.5556	0.000101375	0.000898585
MIR3124	0	5	0	55.5556	1.79261e-05	0.000606695
MIR3151	0	5	0	55.5556	1.79261e-05	0.000606695
MIR320B2	1	5	1.85185	55.5556	0.000101375	0.000898585
MIR3620	1	5	1.85185	55.5556	0.000101375	0.000898585
MIR3658	2	5	3.7037	55.5556	0.000334155	0.00184493
MIR378D2	1	5	1.85185	55.5556	0.000101375	0.000898585
MIR3916	0	5	0	55.5556	1.79261e-05	0.000606695
MIR4260	1	5	1.85185	55.5556	0.000101375	0.000898585
MIR4427	1	5	1.85185	55.5556	0.000101375	0.000898585
MIR4428	1	5	1.85185	55.5556	0.000101375	0.000898585
MIR4471	0	5	0	55.5556	1.79261e-05	0.000606695
MIR4472-1	6	5	11.1111	55.5556	0.00573488	0.0198618
MIR4654	2	5	3.7037	55.5556	0.000334155	0.00184493
MIR4661	0	5	0	55.5556	1.79261e-05	0.000606695
MIR4666A	1	5	1.85185	55.5556	0.000101375	0.000898585
MIR4671	2	5	3.7037	55.5556	0.000334155	0.00184493
MIR4677	1	5	1.85185	55.5556	0.000101375	0.000898585
MIR4742	1	5	1.85185	55.5556	0.000101375	0.000898585
MIR4753	2	5	3.7037	55.5556	0.000334155	0.00184493
MIR5008	1	5	1.85185	55.5556	0.000101375	0.000898585
MIR5087	2	5	3.7037	55.5556	0.000334155	0.00184493
MIR5191	1	5	1.85185	55.5556	0.000101375	0.000898585
MIR548F3	1	5	1.85185	55.5556	0.000101375	0.000898585
MIR556	2	5	3.7037	55.5556	0.000334155	0.00184493
MIR557	2	5	3.7037	55.5556	0.000334155	0.00184493
MIR5680	0	5	0	55.5556	1.79261e-05	0.000606695
MIR599	0	5	0	55.5556	1.79261e-05	0.000606695
MIR664A	1	5	1.85185	55.5556	0.000101375	0.000898585
MIR6736	2	5	3.7037	55.5556	0.000334155	0.00184493
MIR6739	1	5	1.85185	55.5556	0.000101375	0.000898585
MIR6740	1	5	1.85185	55.5556	0.000101375	0.000898585
MIR6741	1	5	1.85185	55.5556	0.000101375	0.000898585
MIR6742	1	5	1.85185	55.5556	0.000101375	0.000898585
MIR6769B	1	5	1.85185	55.5556	0.000101375	0.000898585
MIR765	3	5	5.55556	55.5556	0.00083851	0.00430573
MIR7705	0	5	0	55.5556	1.79261e-05	0.000606695
MIR8083	2	5	3.7037	55.5556	0.000334155	0.00184493
MIR8084	0	5	0	55.5556	1.79261e-05	0.000606695
MIR875	0	5	0	55.5556	1.79261e-05	0.000606695
MIR921	2	5	3.7037	55.5556	0.000334155	0.00184493
MIXL1	1	5	1.85185	55.5556	0.000101375	0.000898585
MNDA	3	5	5.55556	55.5556	0.00083851	0.00430573
MPC2	2	5	3.7037	55.5556	0.000334155	0.00184493
MPZL1	2	5	3.7037	55.5556	0.000334155	0.00184493
MROH3P	1	5	1.85185	55.5556	0.000101375	0.000898585
MROH5	6	5	11.1111	55.5556	0.00573488	0.0198618
MROH9	2	5	3.7037	55.5556	0.000334155	0.00184493
MRPL24	3	5	5.55556	55.5556	0.00083851	0.00430573
MRPL55	1	5	1.85185	55.5556	0.000101375	0.000898585
MRPL9	2	5	3.7037	55.5556	0.000334155	0.00184493
MRPS14	3	5	5.55556	55.5556	0.00083851	0.00430573
MT1HL1	1	5	1.85185	55.5556	0.000101375	0.000898585
MTDH	1	5	1.85185	55.5556	0.000101375	0.000898585
MTR	1	5	1.85185	55.5556	0.000101375	0.000898585
MYBPH	1	5	1.85185	55.5556	0.000101375	0.000898585
MYOC	2	5	3.7037	55.5556	0.000334155	0.00184493
MYOG	1	5	1.85185	55.5556	0.000101375	0.000898585
NACAP1	1	5	1.85185	55.5556	0.000101375	0.000898585
NAV1	1	5	1.85185	55.5556	0.000101375	0.000898585
NBN	0	5	0	55.5556	1.79261e-05	0.000606695
NBPF10	2	5	3.7037	55.5556	0.000334155	0.00184493
NBPF11	2	5	3.7037	55.5556	0.000334155	0.00184493
NBPF12	2	5	3.7037	55.5556	0.000334155	0.00184493
NBPF13P	2	5	3.7037	55.5556	0.000334155	0.00184493
NBPF18P	2	5	3.7037	55.5556	0.000334155	0.00184493
NBPF26	6	5	11.1111	55.5556	0.00573488	0.0198618
NCALD	0	5	0	55.5556	1.79261e-05	0.000606695
NECAB1	0	5	0	55.5556	1.79261e-05	0.000606695
NEK2	1	5	1.85185	55.5556	0.000101375	0.000898585
NENF	1	5	1.85185	55.5556	0.000101375	0.000898585
NES	3	5	5.55556	55.5556	0.00083851	0.00430573
NFASC	1	5	1.85185	55.5556	0.000101375	0.000898585
NID1	1	5	1.85185	55.5556	0.000101375	0.000898585
NIPAL2	0	5	0	55.5556	1.79261e-05	0.000606695
NLRP3	0	5	0	55.5556	1.79261e-05	0.000606695
NME7	2	5	3.7037	55.5556	0.000334155	0.00184493
NOS1AP	2	5	3.7037	55.5556	0.000334155	0.00184493
NPR1	2	5	3.7037	55.5556	0.000334155	0.00184493
NR5A2	1	5	1.85185	55.5556	0.000101375	0.000898585
NSL1	1	5	1.85185	55.5556	0.000101375	0.000898585
NTPCR	1	5	1.85185	55.5556	0.000101375	0.000898585
NTRK1	3	5	5.55556	55.5556	0.00083851	0.00430573
NUAK2	1	5	1.85185	55.5556	0.000101375	0.000898585
NUCKS1	1	5	1.85185	55.5556	0.000101375	0.000898585
NUDT17	2	5	3.7037	55.5556	0.000334155	0.00184493
NUF2	2	5	3.7037	55.5556	0.000334155	0.00184493
NUP133	1	5	1.85185	55.5556	0.000101375	0.000898585
NVL	1	5	1.85185	55.5556	0.000101375	0.000898585
OAZ3	2	5	3.7037	55.5556	0.000334155	0.00184493
OBSCN	1	5	1.85185	55.5556	0.000101375	0.000898585
OBSCN-AS1	1	5	1.85185	55.5556	0.000101375	0.000898585
OC90	8	5	14.8148	55.5556	0.0140359	0.0392042
OCLM	2	5	3.7037	55.5556	0.000334155	0.00184493
ODF1	0	5	0	55.5556	1.79261e-05	0.000606695
ODR4	2	5	3.7037	55.5556	0.000334155	0.00184493
OLFML2B	2	5	3.7037	55.5556	0.000334155	0.00184493
OPN3	1	5	1.85185	55.5556	0.000101375	0.000898585
OPTC	1	5	1.85185	55.5556	0.000101375	0.000898585
OR10K1	3	5	5.55556	55.5556	0.00083851	0.00430573
OR10K2	3	5	5.55556	55.5556	0.00083851	0.00430573
OR10R2	3	5	5.55556	55.5556	0.00083851	0.00430573
OR10T2	3	5	5.55556	55.5556	0.00083851	0.00430573
OR10X1	3	5	5.55556	55.5556	0.00083851	0.00430573
OR10Z1	3	5	5.55556	55.5556	0.00083851	0.00430573
OR11L1	0	5	0	55.5556	1.79261e-05	0.000606695
OR13G1	0	5	0	55.5556	1.79261e-05	0.000606695
OR14A16	0	5	0	55.5556	1.79261e-05	0.000606695
OR14A2	0	5	0	55.5556	1.79261e-05	0.000606695
OR14C36	0	5	0	55.5556	1.79261e-05	0.000606695
OR14I1	0	5	0	55.5556	1.79261e-05	0.000606695
OR14K1	0	5	0	55.5556	1.79261e-05	0.000606695
OR1C1	0	5	0	55.5556	1.79261e-05	0.000606695
OR2AJ1	0	5	0	55.5556	1.79261e-05	0.000606695
OR2AK2	0	5	0	55.5556	1.79261e-05	0.000606695
OR2B11	0	5	0	55.5556	1.79261e-05	0.000606695
OR2C3	0	5	0	55.5556	1.79261e-05	0.000606695
OR2G2	0	5	0	55.5556	1.79261e-05	0.000606695
OR2G3	0	5	0	55.5556	1.79261e-05	0.000606695
OR2G6	0	5	0	55.5556	1.79261e-05	0.000606695
OR2L13	0	5	0	55.5556	1.79261e-05	0.000606695
OR2L1P	0	5	0	55.5556	1.79261e-05	0.000606695
OR2L2	0	5	0	55.5556	1.79261e-05	0.000606695
OR2L3	0	5	0	55.5556	1.79261e-05	0.000606695
OR2L5	0	5	0	55.5556	1.79261e-05	0.000606695
OR2L8	0	5	0	55.5556	1.79261e-05	0.000606695
OR2M1P	0	5	0	55.5556	1.79261e-05	0.000606695
OR2M2	0	5	0	55.5556	1.79261e-05	0.000606695
OR2M3	0	5	0	55.5556	1.79261e-05	0.000606695
OR2M4	0	5	0	55.5556	1.79261e-05	0.000606695
OR2M5	0	5	0	55.5556	1.79261e-05	0.000606695
OR2M7	0	5	0	55.5556	1.79261e-05	0.000606695
OR2T1	0	5	0	55.5556	1.79261e-05	0.000606695
OR2T10	0	5	0	55.5556	1.79261e-05	0.000606695
OR2T11	0	5	0	55.5556	1.79261e-05	0.000606695
OR2T12	0	5	0	55.5556	1.79261e-05	0.000606695
OR2T2	0	5	0	55.5556	1.79261e-05	0.000606695
OR2T27	0	5	0	55.5556	1.79261e-05	0.000606695
OR2T29	0	5	0	55.5556	1.79261e-05	0.000606695
OR2T3	0	5	0	55.5556	1.79261e-05	0.000606695
OR2T33	0	5	0	55.5556	1.79261e-05	0.000606695
OR2T34	0	5	0	55.5556	1.79261e-05	0.000606695
OR2T35	0	5	0	55.5556	1.79261e-05	0.000606695
OR2T4	0	5	0	55.5556	1.79261e-05	0.000606695
OR2T5	0	5	0	55.5556	1.79261e-05	0.000606695
OR2T6	0	5	0	55.5556	1.79261e-05	0.000606695
OR2T7	0	5	0	55.5556	1.79261e-05	0.000606695
OR2T8	0	5	0	55.5556	1.79261e-05	0.000606695
OR2W3	0	5	0	55.5556	1.79261e-05	0.000606695
OR2W5	0	5	0	55.5556	1.79261e-05	0.000606695
OR6F1	0	5	0	55.5556	1.79261e-05	0.000606695
OR6K2	3	5	5.55556	55.5556	0.00083851	0.00430573
OR6K3	3	5	5.55556	55.5556	0.00083851	0.00430573
OR6K6	3	5	5.55556	55.5556	0.00083851	0.00430573
OR6N1	3	5	5.55556	55.5556	0.00083851	0.00430573
OR6N2	3	5	5.55556	55.5556	0.00083851	0.00430573
OR6P1	3	5	5.55556	55.5556	0.00083851	0.00430573
OR6Y1	3	5	5.55556	55.5556	0.00083851	0.00430573
OSGIN2	0	5	0	55.5556	1.79261e-05	0.000606695
OSR2	0	5	0	55.5556	1.79261e-05	0.000606695
OTUD6B	0	5	0	55.5556	1.79261e-05	0.000606695
OTUD6B-AS1	0	5	0	55.5556	1.79261e-05	0.000606695
PABPC1	0	5	0	55.5556	1.79261e-05	0.000606695
PACERR	2	5	3.7037	55.5556	0.000334155	0.00184493
PARP1	1	5	1.85185	55.5556	0.000101375	0.000898585
PCAT6	1	5	1.85185	55.5556	0.000101375	0.000898585
PCNX2	1	5	1.85185	55.5556	0.000101375	0.000898585
PDC	2	5	3.7037	55.5556	0.000334155	0.00184493
PDE4DIPP1	2	5	3.7037	55.5556	0.000334155	0.00184493
PDIA3P1	2	5	3.7037	55.5556	0.000334155	0.00184493
PDP1	1	5	1.85185	55.5556	0.000101375	0.000898585
PDZK1	2	5	3.7037	55.5556	0.000334155	0.00184493
PDZK1P1	2	5	3.7037	55.5556	0.000334155	0.00184493
PEAR1	3	5	5.55556	55.5556	0.00083851	0.00430573
PEG13	8	5	14.8148	55.5556	0.0140359	0.0392042
PEX11B	2	5	3.7037	55.5556	0.000334155	0.00184493
PFKFB2	1	5	1.85185	55.5556	0.000101375	0.000898585
PGBD2	0	5	0	55.5556	1.79261e-05	0.000606695
PGBD5	1	5	1.85185	55.5556	0.000101375	0.000898585
PGLYRP3	2	5	3.7037	55.5556	0.000334155	0.00184493
PGLYRP4	2	5	3.7037	55.5556	0.000334155	0.00184493
PHLDA3	1	5	1.85185	55.5556	0.000101375	0.000898585
PIAS3	2	5	3.7037	55.5556	0.000334155	0.00184493
PIGC	2	5	3.7037	55.5556	0.000334155	0.00184493
PIGR	1	5	1.85185	55.5556	0.000101375	0.000898585
PIK3C2B	1	5	1.85185	55.5556	0.000101375	0.000898585
PIP4P2	0	5	0	55.5556	1.79261e-05	0.000606695
PKP1	1	5	1.85185	55.5556	0.000101375	0.000898585
PLA2G4A	2	5	3.7037	55.5556	0.000334155	0.00184493
PLD5	1	5	1.85185	55.5556	0.000101375	0.000898585
PLEKHA6	1	5	1.85185	55.5556	0.000101375	0.000898585
PLXNA2	1	5	1.85185	55.5556	0.000101375	0.000898585
PM20D1	1	5	1.85185	55.5556	0.000101375	0.000898585
POGK	2	5	3.7037	55.5556	0.000334155	0.00184493
POLR2K	0	5	0	55.5556	1.79261e-05	0.000606695
POLR3C	2	5	3.7037	55.5556	0.000334155	0.00184493
POLR3GL	2	5	3.7037	55.5556	0.000334155	0.00184493
POP1	0	5	0	55.5556	1.79261e-05	0.000606695
POU2F1	2	5	3.7037	55.5556	0.000334155	0.00184493
PP2672	2	5	3.7037	55.5556	0.000334155	0.00184493
PPFIA4	1	5	1.85185	55.5556	0.000101375	0.000898585
PPIAL4D	7	5	12.963	55.5556	0.00921925	0.0263003
PPIAL4E	7	5	12.963	55.5556	0.00921925	0.0263003
PPIAL4F	7	5	12.963	55.5556	0.00921925	0.0263003
PPP1R12B	1	5	1.85185	55.5556	0.000101375	0.000898585
PPP1R15B	1	5	1.85185	55.5556	0.000101375	0.000898585
PPP2R5A	1	5	1.85185	55.5556	0.000101375	0.000898585
PRCC	3	5	5.55556	55.5556	0.00083851	0.00430573
PRDX6	2	5	3.7037	55.5556	0.000334155	0.00184493
PRELP	1	5	1.85185	55.5556	0.000101375	0.000898585
PRG4	2	5	3.7037	55.5556	0.000334155	0.00184493
PRKAB2	2	5	3.7037	55.5556	0.000334155	0.00184493
PROX1	1	5	1.85185	55.5556	0.000101375	0.000898585
PROX1-AS1	1	5	1.85185	55.5556	0.000101375	0.000898585
PRR9	2	5	3.7037	55.5556	0.000334155	0.00184493
PRRC2C	2	5	3.7037	55.5556	0.000334155	0.00184493
PRRX1	2	5	3.7037	55.5556	0.000334155	0.00184493
PRSS38	1	5	1.85185	55.5556	0.000101375	0.000898585
PSCA	7	5	12.963	55.5556	0.00921925	0.0263003
PSEN2	1	5	1.85185	55.5556	0.000101375	0.000898585
PTGS2	2	5	3.7037	55.5556	0.000334155	0.00184493
PTK2	8	5	14.8148	55.5556	0.0140359	0.0392042
PTP4A3	6	5	11.1111	55.5556	0.00573488	0.0198618
PTPN14	1	5	1.85185	55.5556	0.000101375	0.000898585
PTPN7	2	5	3.7037	55.5556	0.000334155	0.00184493
PTPRC	1	5	1.85185	55.5556	0.000101375	0.000898585
PTPRVP	1	5	1.85185	55.5556	0.000101375	0.000898585
PYCR2	1	5	1.85185	55.5556	0.000101375	0.000898585
PYDC5	3	5	5.55556	55.5556	0.00083851	0.00430573
PYHIN1	3	5	5.55556	55.5556	0.00083851	0.00430573
RAB29	1	5	1.85185	55.5556	0.000101375	0.000898585
RAB3GAP2	1	5	1.85185	55.5556	0.000101375	0.000898585
RAB4A	1	5	1.85185	55.5556	0.000101375	0.000898585
RABGAP1L	2	5	3.7037	55.5556	0.000334155	0.00184493
RABIF	1	5	1.85185	55.5556	0.000101375	0.000898585
RAD54B	1	5	1.85185	55.5556	0.000101375	0.000898585
RASSF5	1	5	1.85185	55.5556	0.000101375	0.000898585
RBBP5	1	5	1.85185	55.5556	0.000101375	0.000898585
RBM34	2	5	3.7037	55.5556	0.000334155	0.00184493
RBM8A	2	5	3.7037	55.5556	0.000334155	0.00184493
RC3H1	2	5	3.7037	55.5556	0.000334155	0.00184493
RCOR3	1	5	1.85185	55.5556	0.000101375	0.000898585
RCSD1	2	5	3.7037	55.5556	0.000334155	0.00184493
RD3	1	5	1.85185	55.5556	0.000101375	0.000898585
REN	1	5	1.85185	55.5556	0.000101375	0.000898585
RGS22	0	5	0	55.5556	1.79261e-05	0.000606695
RGS4	2	5	3.7037	55.5556	0.000334155	0.00184493
RGS5	2	5	3.7037	55.5556	0.000334155	0.00184493
RGS7	1	5	1.85185	55.5556	0.000101375	0.000898585
RHEX	1	5	1.85185	55.5556	0.000101375	0.000898585
RHOU	1	5	1.85185	55.5556	0.000101375	0.000898585
RIDA	0	5	0	55.5556	1.79261e-05	0.000606695
RIIAD1	2	5	3.7037	55.5556	0.000334155	0.00184493
RIMS2	1	5	1.85185	55.5556	0.000101375	0.000898585
RIPK2	0	5	0	55.5556	1.79261e-05	0.000606695
RNF115	2	5	3.7037	55.5556	0.000334155	0.00184493
RNF187	1	5	1.85185	55.5556	0.000101375	0.000898585
RNF19A	0	5	0	55.5556	1.79261e-05	0.000606695
RNF2	2	5	3.7037	55.5556	0.000334155	0.00184493
RNPEP	1	5	1.85185	55.5556	0.000101375	0.000898585
RNU5F-1	1	5	1.85185	55.5556	0.000101375	0.000898585
RNVU1-19	4	5	7.40741	55.5556	0.00177386	0.00832915
RNVU1-8	2	5	3.7037	55.5556	0.000334155	0.00184493
RORC	2	5	3.7037	55.5556	0.000334155	0.00184493
RPL30	0	5	0	55.5556	1.79261e-05	0.000606695
RPS10P7	1	5	1.85185	55.5556	0.000101375	0.000898585
RPS6KC1	1	5	1.85185	55.5556	0.000101375	0.000898585
RPS7P5	1	5	1.85185	55.5556	0.000101375	0.000898585
RPTN	2	5	3.7037	55.5556	0.000334155	0.00184493
RRM2B	0	5	0	55.5556	1.79261e-05	0.000606695
RRNAD1	3	5	5.55556	55.5556	0.00083851	0.00430573
RRP15	1	5	1.85185	55.5556	0.000101375	0.000898585
RUNX1T1	0	5	0	55.5556	1.79261e-05	0.000606695
RXRG	2	5	3.7037	55.5556	0.000334155	0.00184493
RYR2	1	5	1.85185	55.5556	0.000101375	0.000898585
S100A1	2	5	3.7037	55.5556	0.000334155	0.00184493
S100A10	2	5	3.7037	55.5556	0.000334155	0.00184493
S100A11	2	5	3.7037	55.5556	0.000334155	0.00184493
S100A12	2	5	3.7037	55.5556	0.000334155	0.00184493
S100A13	2	5	3.7037	55.5556	0.000334155	0.00184493
S100A14	2	5	3.7037	55.5556	0.000334155	0.00184493
S100A16	2	5	3.7037	55.5556	0.000334155	0.00184493
S100A2	2	5	3.7037	55.5556	0.000334155	0.00184493
S100A3	2	5	3.7037	55.5556	0.000334155	0.00184493
S100A4	2	5	3.7037	55.5556	0.000334155	0.00184493
S100A5	2	5	3.7037	55.5556	0.000334155	0.00184493
S100A6	2	5	3.7037	55.5556	0.000334155	0.00184493
S100A7	2	5	3.7037	55.5556	0.000334155	0.00184493
S100A7A	2	5	3.7037	55.5556	0.000334155	0.00184493
S100A7L2	2	5	3.7037	55.5556	0.000334155	0.00184493
S100A8	2	5	3.7037	55.5556	0.000334155	0.00184493
S100A9	2	5	3.7037	55.5556	0.000334155	0.00184493
SCARNA3	2	5	3.7037	55.5556	0.000334155	0.00184493
SCCPDH	0	5	0	55.5556	1.79261e-05	0.000606695
SCYL3	2	5	3.7037	55.5556	0.000334155	0.00184493
SDCCAG8	1	5	1.85185	55.5556	0.000101375	0.000898585
SDE2	1	5	1.85185	55.5556	0.000101375	0.000898585
SELE	2	5	3.7037	55.5556	0.000334155	0.00184493
SELL	2	5	3.7037	55.5556	0.000334155	0.00184493
SELP	2	5	3.7037	55.5556	0.000334155	0.00184493
SERPINC1	2	5	3.7037	55.5556	0.000334155	0.00184493
SERTAD4	1	5	1.85185	55.5556	0.000101375	0.000898585
SERTAD4-AS1	1	5	1.85185	55.5556	0.000101375	0.000898585
SFT2D2	2	5	3.7037	55.5556	0.000334155	0.00184493
SH2D1B	2	5	3.7037	55.5556	0.000334155	0.00184493
SH2D2A	3	5	5.55556	55.5556	0.00083851	0.00430573
SH3BP5L	0	5	0	55.5556	1.79261e-05	0.000606695
SHISA4	1	5	1.85185	55.5556	0.000101375	0.000898585
SIPA1L2	1	5	1.85185	55.5556	0.000101375	0.000898585
SLC19A2	2	5	3.7037	55.5556	0.000334155	0.00184493
SLC26A7	0	5	0	55.5556	1.79261e-05	0.000606695
SLC26A9	1	5	1.85185	55.5556	0.000101375	0.000898585
SLC30A1	1	5	1.85185	55.5556	0.000101375	0.000898585
SLC30A10	1	5	1.85185	55.5556	0.000101375	0.000898585
SLC35F3	2	5	3.7037	55.5556	0.000334155	0.00184493
SLC41A1	1	5	1.85185	55.5556	0.000101375	0.000898585
SLC45A3	1	5	1.85185	55.5556	0.000101375	0.000898585
SLC45A4	7	5	12.963	55.5556	0.00921925	0.0263003
SLC9C2	2	5	3.7037	55.5556	0.000334155	0.00184493
SLURP1	7	5	12.963	55.5556	0.00921925	0.0263003
SLURP2	7	5	12.963	55.5556	0.00921925	0.0263003
SMCP	2	5	3.7037	55.5556	0.000334155	0.00184493
SMYD2	1	5	1.85185	55.5556	0.000101375	0.000898585
SMYD3	0	5	0	55.5556	1.79261e-05	0.000606695
SNAP47	2	5	3.7037	55.5556	0.000334155	0.00184493
SNAPIN	2	5	3.7037	55.5556	0.000334155	0.00184493
SNORA100	0	5	0	55.5556	1.79261e-05	0.000606695
SNORA103	2	5	3.7037	55.5556	0.000334155	0.00184493
SNORA14B	2	5	3.7037	55.5556	0.000334155	0.00184493
SNORA16B	1	5	1.85185	55.5556	0.000101375	0.000898585
SNORA36B	1	5	1.85185	55.5556	0.000101375	0.000898585
SNORA70H	1	5	1.85185	55.5556	0.000101375	0.000898585
SNORA72	0	5	0	55.5556	1.79261e-05	0.000606695
SNORA77	1	5	1.85185	55.5556	0.000101375	0.000898585
SNORD173	0	5	0	55.5556	1.79261e-05	0.000606695
SNORD44	2	5	3.7037	55.5556	0.000334155	0.00184493
SNORD47	2	5	3.7037	55.5556	0.000334155	0.00184493
SNORD74	2	5	3.7037	55.5556	0.000334155	0.00184493
SNORD75	2	5	3.7037	55.5556	0.000334155	0.00184493
SNORD76	2	5	3.7037	55.5556	0.000334155	0.00184493
SNORD77	2	5	3.7037	55.5556	0.000334155	0.00184493
SNORD77B	0	5	0	55.5556	1.79261e-05	0.000606695
SNORD78	2	5	3.7037	55.5556	0.000334155	0.00184493
SNORD79	2	5	3.7037	55.5556	0.000334155	0.00184493
SNORD80	2	5	3.7037	55.5556	0.000334155	0.00184493
SNORD81	2	5	3.7037	55.5556	0.000334155	0.00184493
SNRPD2P2	1	5	1.85185	55.5556	0.000101375	0.000898585
SNRPE	1	5	1.85185	55.5556	0.000101375	0.000898585
SNX31	0	5	0	55.5556	1.79261e-05	0.000606695
SOX13	1	5	1.85185	55.5556	0.000101375	0.000898585
SPAG1	0	5	0	55.5556	1.79261e-05	0.000606695
SPATA17	1	5	1.85185	55.5556	0.000101375	0.000898585
SPATA17-AS1	1	5	1.85185	55.5556	0.000101375	0.000898585
SPATA45	1	5	1.85185	55.5556	0.000101375	0.000898585
SPATA46	2	5	3.7037	55.5556	0.000334155	0.00184493
SPHAR	1	5	1.85185	55.5556	0.000101375	0.000898585
SPRR1A	2	5	3.7037	55.5556	0.000334155	0.00184493
SPRR1B	2	5	3.7037	55.5556	0.000334155	0.00184493
SPRR2A	2	5	3.7037	55.5556	0.000334155	0.00184493
SPRR2B	2	5	3.7037	55.5556	0.000334155	0.00184493
SPRR2C	2	5	3.7037	55.5556	0.000334155	0.00184493
SPRR2D	2	5	3.7037	55.5556	0.000334155	0.00184493
SPRR2E	2	5	3.7037	55.5556	0.000334155	0.00184493
SPRR2F	2	5	3.7037	55.5556	0.000334155	0.00184493
SPRR2G	2	5	3.7037	55.5556	0.000334155	0.00184493
SPRR3	2	5	3.7037	55.5556	0.000334155	0.00184493
SPRR4	2	5	3.7037	55.5556	0.000334155	0.00184493
SPRTN	1	5	1.85185	55.5556	0.000101375	0.000898585
SPTA1	3	5	5.55556	55.5556	0.00083851	0.00430573
SRGAP2	2	5	3.7037	55.5556	0.000334155	0.00184493
SRP9	1	5	1.85185	55.5556	0.000101375	0.000898585
STK3	0	5	0	55.5556	1.79261e-05	0.000606695
STUM	1	5	1.85185	55.5556	0.000101375	0.000898585
SUCO	2	5	3.7037	55.5556	0.000334155	0.00184493
SUSD4	1	5	1.85185	55.5556	0.000101375	0.000898585
SWT1	2	5	3.7037	55.5556	0.000334155	0.00184493
SYT14	1	5	1.85185	55.5556	0.000101375	0.000898585
SYT2	1	5	1.85185	55.5556	0.000101375	0.000898585
TADA1	2	5	3.7037	55.5556	0.000334155	0.00184493
TAF1A	1	5	1.85185	55.5556	0.000101375	0.000898585
TAF1A-AS1	1	5	1.85185	55.5556	0.000101375	0.000898585
TAF5L	1	5	1.85185	55.5556	0.000101375	0.000898585
TARBP1	2	5	3.7037	55.5556	0.000334155	0.00184493
TATDN3	1	5	1.85185	55.5556	0.000101375	0.000898585
TBCE	1	5	1.85185	55.5556	0.000101375	0.000898585
TBX19	2	5	3.7037	55.5556	0.000334155	0.00184493
TCHH	2	5	3.7037	55.5556	0.000334155	0.00184493
TCHHL1	2	5	3.7037	55.5556	0.000334155	0.00184493
TDRKH	2	5	3.7037	55.5556	0.000334155	0.00184493
TDRKH-AS1	2	5	3.7037	55.5556	0.000334155	0.00184493
TEX50	2	5	3.7037	55.5556	0.000334155	0.00184493
TFB2M	0	5	0	55.5556	1.79261e-05	0.000606695
TGFB2	1	5	1.85185	55.5556	0.000101375	0.000898585
TGFB2-AS1	1	5	1.85185	55.5556	0.000101375	0.000898585
TGFB2-OT1	1	5	1.85185	55.5556	0.000101375	0.000898585
THEM4	2	5	3.7037	55.5556	0.000334155	0.00184493
THEM5	2	5	3.7037	55.5556	0.000334155	0.00184493
THEM6	7	5	12.963	55.5556	0.00921925	0.0263003
TIMM17A	1	5	1.85185	55.5556	0.000101375	0.000898585
TIPRL	2	5	3.7037	55.5556	0.000334155	0.00184493
TLR5	1	5	1.85185	55.5556	0.000101375	0.000898585
TMCC2	1	5	1.85185	55.5556	0.000101375	0.000898585
TMCO1	2	5	3.7037	55.5556	0.000334155	0.00184493
TMEM183A	1	5	1.85185	55.5556	0.000101375	0.000898585
TMEM183B	1	5	1.85185	55.5556	0.000101375	0.000898585
TMEM206	1	5	1.85185	55.5556	0.000101375	0.000898585
TMEM63A	1	5	1.85185	55.5556	0.000101375	0.000898585
TMEM64	0	5	0	55.5556	1.79261e-05	0.000606695
TMEM67	1	5	1.85185	55.5556	0.000101375	0.000898585
TMEM81	1	5	1.85185	55.5556	0.000101375	0.000898585
TMEM9	1	5	1.85185	55.5556	0.000101375	0.000898585
TNFSF18	3	5	5.55556	55.5556	0.00083851	0.00430573
TNFSF4	3	5	5.55556	55.5556	0.00083851	0.00430573
TNN	3	5	5.55556	55.5556	0.00083851	0.00430573
TNNI1	1	5	1.85185	55.5556	0.000101375	0.000898585
TNNT2	1	5	1.85185	55.5556	0.000101375	0.000898585
TNR	3	5	5.55556	55.5556	0.00083851	0.00430573
TOMM20	2	5	3.7037	55.5556	0.000334155	0.00184493
TOP1P1	2	5	3.7037	55.5556	0.000334155	0.00184493
TP53BP2	1	5	1.85185	55.5556	0.000101375	0.000898585
TPR	2	5	3.7037	55.5556	0.000334155	0.00184493
TRAF3IP3	1	5	1.85185	55.5556	0.000101375	0.000898585
TRAF5	1	5	1.85185	55.5556	0.000101375	0.000898585
TRIM11	1	5	1.85185	55.5556	0.000101375	0.000898585
TRIM17	1	5	1.85185	55.5556	0.000101375	0.000898585
TRIM58	0	5	0	55.5556	1.79261e-05	0.000606695
TRIM67	1	5	1.85185	55.5556	0.000101375	0.000898585
TRIQK	0	5	0	55.5556	1.79261e-05	0.000606695
TRMT1L	2	5	3.7037	55.5556	0.000334155	0.00184493
TSNARE1	6	5	11.1111	55.5556	0.00573488	0.0198618
TSNAX	1	5	1.85185	55.5556	0.000101375	0.000898585
TSNAX-DISC1	1	5	1.85185	55.5556	0.000101375	0.000898585
TTC13	1	5	1.85185	55.5556	0.000101375	0.000898585
TXNIP	2	5	3.7037	55.5556	0.000334155	0.00184493
UAP1	2	5	3.7037	55.5556	0.000334155	0.00184493
UBE2T	1	5	1.85185	55.5556	0.000101375	0.000898585
UBR5	0	5	0	55.5556	1.79261e-05	0.000606695
UBR5-AS1	0	5	0	55.5556	1.79261e-05	0.000606695
UCK2	2	5	3.7037	55.5556	0.000334155	0.00184493
UHMK1	2	5	3.7037	55.5556	0.000334155	0.00184493
URB2	1	5	1.85185	55.5556	0.000101375	0.000898585
USH2A	1	5	1.85185	55.5556	0.000101375	0.000898585
VAMP4	2	5	3.7037	55.5556	0.000334155	0.00184493
VASH2	1	5	1.85185	55.5556	0.000101375	0.000898585
VIRMA	1	5	1.85185	55.5556	0.000101375	0.000898585
VN1R5	0	5	0	55.5556	1.79261e-05	0.000606695
VPS13B	0	5	0	55.5556	1.79261e-05	0.000606695
WDR26	1	5	1.85185	55.5556	0.000101375	0.000898585
WDR64	1	5	1.85185	55.5556	0.000101375	0.000898585
WNT3A	1	5	1.85185	55.5556	0.000101375	0.000898585
WNT9A	1	5	1.85185	55.5556	0.000101375	0.000898585
XCL1	2	5	3.7037	55.5556	0.000334155	0.00184493
XCL2	2	5	3.7037	55.5556	0.000334155	0.00184493
YOD1	1	5	1.85185	55.5556	0.000101375	0.000898585
YWHAZ	2	5	3.7037	55.5556	0.000334155	0.00184493
ZBED6	1	5	1.85185	55.5556	0.000101375	0.000898585
ZBTB18	1	5	1.85185	55.5556	0.000101375	0.000898585
ZBTB37	2	5	3.7037	55.5556	0.000334155	0.00184493
ZC3H11A	1	5	1.85185	55.5556	0.000101375	0.000898585
ZC3H11B	1	5	1.85185	55.5556	0.000101375	0.000898585
ZNF124	0	5	0	55.5556	1.79261e-05	0.000606695
ZNF281	1	5	1.85185	55.5556	0.000101375	0.000898585
ZNF496	0	5	0	55.5556	1.79261e-05	0.000606695
ZNF669	0	5	0	55.5556	1.79261e-05	0.000606695
ZNF670	0	5	0	55.5556	1.79261e-05	0.000606695
ZNF670-ZNF695	0	5	0	55.5556	1.79261e-05	0.000606695
ZNF672	0	5	0	55.5556	1.79261e-05	0.000606695
ZNF678	2	5	3.7037	55.5556	0.000334155	0.00184493
ZNF692	0	5	0	55.5556	1.79261e-05	0.000606695
ZNF695	0	5	0	55.5556	1.79261e-05	0.000606695
ZNF706	1	5	1.85185	55.5556	0.000101375	0.000898585
ZNF847P	2	5	3.7037	55.5556	0.000334155	0.00184493
ZP4	1	5	1.85185	55.5556	0.000101375	0.000898585
AARD	2	4	3.7037	44.4444	0.00275506	0.0106208
ABL2	2	4	3.7037	44.4444	0.00275506	0.0106208
ABRA	1	4	1.85185	44.4444	0.000985937	0.00465462
ACBD6	3	4	5.55556	44.4444	0.00598293	0.0198618
ADAM15	3	4	5.55556	44.4444	0.00598293	0.0198618
ADAMTS4	3	4	5.55556	44.4444	0.00598293	0.0198618
ADAMTSL4	3	4	5.55556	44.4444	0.00598293	0.0198618
ADAMTSL4-AS1	3	4	5.55556	44.4444	0.00598293	0.0198618
ADAR	2	4	3.7037	44.4444	0.00275506	0.0106208
ADHFE1	0	4	0	44.4444	0.000211528	0.00178975
ANGPT1	2	4	3.7037	44.4444	0.00275506	0.0106208
ANGPTL1	2	4	3.7037	44.4444	0.00275506	0.0106208
ANP32E	2	4	3.7037	44.4444	0.00275506	0.0106208
ANXA9	2	4	3.7037	44.4444	0.00275506	0.0106208
APCS	3	4	5.55556	44.4444	0.00598293	0.0198618
APH1A	2	4	3.7037	44.4444	0.00275506	0.0106208
APOA2	3	4	5.55556	44.4444	0.00598293	0.0198618
APOBEC4	2	4	3.7037	44.4444	0.00275506	0.0106208
AQP10	2	4	3.7037	44.4444	0.00275506	0.0106208
ARHGAP30	3	4	5.55556	44.4444	0.00598293	0.0198618
ARHGEF2	2	4	3.7037	44.4444	0.00275506	0.0106208
ARNT	2	4	3.7037	44.4444	0.00275506	0.0106208
ARPC5	2	4	3.7037	44.4444	0.00275506	0.0106208
ASH1L	2	4	3.7037	44.4444	0.00275506	0.0106208
ASH1L-AS1	2	4	3.7037	44.4444	0.00275506	0.0106208
ASPM	1	4	1.85185	44.4444	0.000985937	0.00465462
ASTN1	2	4	3.7037	44.4444	0.00275506	0.0106208
ATF6	2	4	3.7037	44.4444	0.00275506	0.0106208
ATP1A2	3	4	5.55556	44.4444	0.00598293	0.0198618
ATP1A4	3	4	5.55556	44.4444	0.00598293	0.0198618
ATP8B2	2	4	3.7037	44.4444	0.00275506	0.0106208
AXDND1	2	4	3.7037	44.4444	0.00275506	0.0106208
B3GALT2	2	4	3.7037	44.4444	0.00275506	0.0106208
B4GALT3	3	4	5.55556	44.4444	0.00598293	0.0198618
BCAN	3	4	5.55556	44.4444	0.00598293	0.0198618
BGLAP	3	4	5.55556	44.4444	0.00598293	0.0198618
BNIPL	2	4	3.7037	44.4444	0.00275506	0.0106208
BOLA1	3	4	5.55556	44.4444	0.00598293	0.0198618
BRINP2	2	4	3.7037	44.4444	0.00275506	0.0106208
BRINP3	3	4	5.55556	44.4444	0.00598293	0.0198618
C1orf189	2	4	3.7037	44.4444	0.00275506	0.0106208
C1orf21	2	4	3.7037	44.4444	0.00275506	0.0106208
C1orf220	2	4	3.7037	44.4444	0.00275506	0.0106208
C1orf43	2	4	3.7037	44.4444	0.00275506	0.0106208
C1orf53	1	4	1.85185	44.4444	0.000985937	0.00465462
C1orf54	2	4	3.7037	44.4444	0.00275506	0.0106208
C1orf56	2	4	3.7037	44.4444	0.00275506	0.0106208
C1orf61	3	4	5.55556	44.4444	0.00598293	0.0198618
C8orf37	0	4	0	44.4444	0.000211528	0.00178975
C8orf37-AS1	0	4	0	44.4444	0.000211528	0.00178975
C8orf46	1	4	1.85185	44.4444	0.000985937	0.00465462
C8orf87	0	4	0	44.4444	0.000211528	0.00178975
CA14	2	4	3.7037	44.4444	0.00275506	0.0106208
CACNA1E	2	4	3.7037	44.4444	0.00275506	0.0106208
CASQ1	3	4	5.55556	44.4444	0.00598293	0.0198618
CCNE2	1	4	1.85185	44.4444	0.000985937	0.00465462
CCT3	3	4	5.55556	44.4444	0.00598293	0.0198618
CD244	3	4	5.55556	44.4444	0.00598293	0.0198618
CD48	3	4	5.55556	44.4444	0.00598293	0.0198618
CD84	3	4	5.55556	44.4444	0.00598293	0.0198618
CDC42SE1	2	4	3.7037	44.4444	0.00275506	0.0106208
CDC73	2	4	3.7037	44.4444	0.00275506	0.0106208
CEP350	3	4	5.55556	44.4444	0.00598293	0.0198618
CERS2	2	4	3.7037	44.4444	0.00275506	0.0106208
CFAP126	2	4	3.7037	44.4444	0.00275506	0.0106208
CFAP45	3	4	5.55556	44.4444	0.00598293	0.0198618
CFH	1	4	1.85185	44.4444	0.000985937	0.00465462
CFHR1	1	4	1.85185	44.4444	0.000985937	0.00465462
CFHR2	1	4	1.85185	44.4444	0.000985937	0.00465462
CFHR3	1	4	1.85185	44.4444	0.000985937	0.00465462
CFHR4	1	4	1.85185	44.4444	0.000985937	0.00465462
CFHR5	1	4	1.85185	44.4444	0.000985937	0.00465462
CGN	2	4	3.7037	44.4444	0.00275506	0.0106208
CHRNB2	2	4	3.7037	44.4444	0.00275506	0.0106208
CIART	2	4	3.7037	44.4444	0.00275506	0.0106208
CKS1B	3	4	5.55556	44.4444	0.00598293	0.0198618
CLK2	2	4	3.7037	44.4444	0.00275506	0.0106208
COL14A1	3	4	5.55556	44.4444	0.00598293	0.0198618
COLEC10	4	4	7.40741	44.4444	0.0111274	0.0313152
COLGALT2	2	4	3.7037	44.4444	0.00275506	0.0106208
COP1	2	4	3.7037	44.4444	0.00275506	0.0106208
COPA	3	4	5.55556	44.4444	0.00598293	0.0198618
CPQ	0	4	0	44.4444	0.000211528	0.00178975
CRB1	1	4	1.85185	44.4444	0.000985937	0.00465462
CREB3L4	2	4	3.7037	44.4444	0.00275506	0.0106208
CRP	3	4	5.55556	44.4444	0.00598293	0.0198618
CRTC2	2	4	3.7037	44.4444	0.00275506	0.0106208
CRYZL2P	2	4	3.7037	44.4444	0.00275506	0.0106208
CRYZL2P-SEC16B	2	4	3.7037	44.4444	0.00275506	0.0106208
CSMD3	2	4	3.7037	44.4444	0.00275506	0.0106208
CTSK	2	4	3.7037	44.4444	0.00275506	0.0106208
CTSS	2	4	3.7037	44.4444	0.00275506	0.0106208
CTXND2	2	4	3.7037	44.4444	0.00275506	0.0106208
DAP3	2	4	3.7037	44.4444	0.00275506	0.0106208
DCAF13	0	4	0	44.4444	0.000211528	0.00178975
DCAF4L2	0	4	0	44.4444	0.000211528	0.00178975
DCAF8	3	4	5.55556	44.4444	0.00598293	0.0198618
DCST1	3	4	5.55556	44.4444	0.00598293	0.0198618
DCST1-AS1	3	4	5.55556	44.4444	0.00598293	0.0198618
DCST2	3	4	5.55556	44.4444	0.00598293	0.0198618
DEDD	3	4	5.55556	44.4444	0.00598293	0.0198618
DENND1B	1	4	1.85185	44.4444	0.000985937	0.00465462
DENND4B	2	4	3.7037	44.4444	0.00275506	0.0106208
DEPTOR	3	4	5.55556	44.4444	0.00598293	0.0198618
DHX9	3	4	5.55556	44.4444	0.00598293	0.0198618
DPM3	2	4	3.7037	44.4444	0.00275506	0.0106208
DPY19L4	1	4	1.85185	44.4444	0.000985937	0.00465462
DSCC1	3	4	5.55556	44.4444	0.00598293	0.0198618
DUSP12	2	4	3.7037	44.4444	0.00275506	0.0106208
DUSP23	3	4	5.55556	44.4444	0.00598293	0.0198618
EBAG9	1	4	1.85185	44.4444	0.000985937	0.00465462
ECM1	3	4	5.55556	44.4444	0.00598293	0.0198618
EDEM3	2	4	3.7037	44.4444	0.00275506	0.0106208
EFNA1	2	4	3.7037	44.4444	0.00275506	0.0106208
EFNA3	3	4	5.55556	44.4444	0.00598293	0.0198618
EFNA4	3	4	5.55556	44.4444	0.00598293	0.0198618
EIF3E	0	4	0	44.4444	0.000211528	0.00178975
EIF3H	2	4	3.7037	44.4444	0.00275506	0.0106208
EMC2	0	4	0	44.4444	0.000211528	0.00178975
ENPP2	3	4	5.55556	44.4444	0.00598293	0.0198618
ENSA	3	4	5.55556	44.4444	0.00598293	0.0198618
ENY2	1	4	1.85185	44.4444	0.000985937	0.00465462
ESRP1	1	4	1.85185	44.4444	0.000985937	0.00465462
EXT1	3	4	5.55556	44.4444	0.00598293	0.0198618
F11R	3	4	5.55556	44.4444	0.00598293	0.0198618
F13B	1	4	1.85185	44.4444	0.000985937	0.00465462
FALEC	3	4	5.55556	44.4444	0.00598293	0.0198618
FAM163A	2	4	3.7037	44.4444	0.00275506	0.0106208
FAM189B	2	4	3.7037	44.4444	0.00275506	0.0106208
FAM20B	2	4	3.7037	44.4444	0.00275506	0.0106208
FAM92A	0	4	0	44.4444	0.000211528	0.00178975
FCER1A	3	4	5.55556	44.4444	0.00598293	0.0198618
FCER1G	3	4	5.55556	44.4444	0.00598293	0.0198618
FCGR1A	4	4	7.40741	44.4444	0.0111274	0.0313152
FCGR2A	3	4	5.55556	44.4444	0.00598293	0.0198618
FCGR2B	3	4	5.55556	44.4444	0.00598293	0.0198618
FCGR3A	3	4	5.55556	44.4444	0.00598293	0.0198618
FCRL6	3	4	5.55556	44.4444	0.00598293	0.0198618
FCRLA	3	4	5.55556	44.4444	0.00598293	0.0198618
FCRLB	3	4	5.55556	44.4444	0.00598293	0.0198618
FDPS	2	4	3.7037	44.4444	0.00275506	0.0106208
FLAD1	3	4	5.55556	44.4444	0.00598293	0.0198618
FLJ23867	3	4	5.55556	44.4444	0.00598293	0.0198618
GABPB2	2	4	3.7037	44.4444	0.00275506	0.0106208
GATAD2B	2	4	3.7037	44.4444	0.00275506	0.0106208
GBA	2	4	3.7037	44.4444	0.00275506	0.0106208
GBAP1	2	4	3.7037	44.4444	0.00275506	0.0106208
GBAT2	2	4	3.7037	44.4444	0.00275506	0.0106208
GDF6	1	4	1.85185	44.4444	0.000985937	0.00465462
GLMP	3	4	5.55556	44.4444	0.00598293	0.0198618
GLRX2	2	4	3.7037	44.4444	0.00275506	0.0106208
GLUL	2	4	3.7037	44.4444	0.00275506	0.0106208
GOLPH3L	2	4	3.7037	44.4444	0.00275506	0.0106208
GON4L	2	4	3.7037	44.4444	0.00275506	0.0106208
GPATCH4	3	4	5.55556	44.4444	0.00598293	0.0198618
HAPLN2	3	4	5.55556	44.4444	0.00598293	0.0198618
HAS2	4	4	7.40741	44.4444	0.0111274	0.0313152
HAS2-AS1	4	4	7.40741	44.4444	0.0111274	0.0313152
HAX1	2	4	3.7037	44.4444	0.00275506	0.0106208
HCN3	2	4	3.7037	44.4444	0.00275506	0.0106208
HIST2H2AA3	3	4	5.55556	44.4444	0.00598293	0.0198618
HIST2H2AA4	3	4	5.55556	44.4444	0.00598293	0.0198618
HIST2H2AB	3	4	5.55556	44.4444	0.00598293	0.0198618
HIST2H2AC	3	4	5.55556	44.4444	0.00598293	0.0198618
HIST2H2BC	3	4	5.55556	44.4444	0.00598293	0.0198618
HIST2H2BE	3	4	5.55556	44.4444	0.00598293	0.0198618
HIST2H2BF	3	4	5.55556	44.4444	0.00598293	0.0198618
HIST2H3A	3	4	5.55556	44.4444	0.00598293	0.0198618
HIST2H3C	3	4	5.55556	44.4444	0.00598293	0.0198618
HIST2H3D	3	4	5.55556	44.4444	0.00598293	0.0198618
HIST2H4A	3	4	5.55556	44.4444	0.00598293	0.0198618
HIST2H4B	3	4	5.55556	44.4444	0.00598293	0.0198618
HORMAD1	2	4	3.7037	44.4444	0.00275506	0.0106208
HSPA6	3	4	5.55556	44.4444	0.00598293	0.0198618
IER5	2	4	3.7037	44.4444	0.00275506	0.0106208
IGSF8	3	4	5.55556	44.4444	0.00598293	0.0198618
IGSF9	3	4	5.55556	44.4444	0.00598293	0.0198618
IL6R	2	4	3.7037	44.4444	0.00275506	0.0106208
INTS3	2	4	3.7037	44.4444	0.00275506	0.0106208
INTS8	1	4	1.85185	44.4444	0.000985937	0.00465462
IQGAP3	3	4	5.55556	44.4444	0.00598293	0.0198618
ITLN1	3	4	5.55556	44.4444	0.00598293	0.0198618
ITLN2	3	4	5.55556	44.4444	0.00598293	0.0198618
JTB	2	4	3.7037	44.4444	0.00275506	0.0106208
KCNJ10	3	4	5.55556	44.4444	0.00598293	0.0198618
KCNJ9	3	4	5.55556	44.4444	0.00598293	0.0198618
KCNN3	2	4	3.7037	44.4444	0.00275506	0.0106208
KCNT2	2	4	3.7037	44.4444	0.00275506	0.0106208
KCNV1	1	4	1.85185	44.4444	0.000985937	0.00465462
KHDC4	2	4	3.7037	44.4444	0.00275506	0.0106208
KIAA1614	3	4	5.55556	44.4444	0.00598293	0.0198618
KIAA1614-AS1	2	4	3.7037	44.4444	0.00275506	0.0106208
KLHDC9	3	4	5.55556	44.4444	0.00598293	0.0198618
KRTCAP2	2	4	3.7037	44.4444	0.00275506	0.0106208
LAMC1	3	4	5.55556	44.4444	0.00598293	0.0198618
LAMC1-AS1	3	4	5.55556	44.4444	0.00598293	0.0198618
LAMC2	2	4	3.7037	44.4444	0.00275506	0.0106208
LAMTOR2	3	4	5.55556	44.4444	0.00598293	0.0198618
LENEP	3	4	5.55556	44.4444	0.00598293	0.0198618
LHX4	3	4	5.55556	44.4444	0.00598293	0.0198618
LHX4-AS1	3	4	5.55556	44.4444	0.00598293	0.0198618
LHX9	1	4	1.85185	44.4444	0.000985937	0.00465462
LINC00272	2	4	3.7037	44.4444	0.00275506	0.0106208
LINC00535	0	4	0	44.4444	0.000211528	0.00178975
LINC00536	2	4	3.7037	44.4444	0.00275506	0.0106208
LINC01031	2	4	3.7037	44.4444	0.00275506	0.0106208
LINC01032	2	4	3.7037	44.4444	0.00275506	0.0106208
LINC01133	3	4	5.55556	44.4444	0.00598293	0.0198618
LINC01298	1	4	1.85185	44.4444	0.000985937	0.00465462
LINC01344	2	4	3.7037	44.4444	0.00275506	0.0106208
LINC01351	3	4	5.55556	44.4444	0.00598293	0.0198618
LINC01608	1	4	1.85185	44.4444	0.000985937	0.00465462
LINC01609	2	4	3.7037	44.4444	0.00275506	0.0106208
LINC01645	2	4	3.7037	44.4444	0.00275506	0.0106208
LINC01680	3	4	5.55556	44.4444	0.00598293	0.0198618
LINC01686	2	4	3.7037	44.4444	0.00275506	0.0106208
LINC01688	2	4	3.7037	44.4444	0.00275506	0.0106208
LINC01699	2	4	3.7037	44.4444	0.00275506	0.0106208
LINC01720	3	4	5.55556	44.4444	0.00598293	0.0198618
LINC01724	2	4	3.7037	44.4444	0.00275506	0.0106208
LINC01732	2	4	3.7037	44.4444	0.00275506	0.0106208
LINC01741	2	4	3.7037	44.4444	0.00275506	0.0106208
LINC02237	2	4	3.7037	44.4444	0.00275506	0.0106208
LMNA	3	4	5.55556	44.4444	0.00598293	0.0198618
LOC100132813	1	4	1.85185	44.4444	0.000985937	0.00465462
LOC100287049	3	4	5.55556	44.4444	0.00598293	0.0198618
LOC100500773	1	4	1.85185	44.4444	0.000985937	0.00465462
LOC100507670	2	4	3.7037	44.4444	0.00275506	0.0106208
LOC101927066	0	4	0	44.4444	0.000211528	0.00178975
LOC101927513	4	4	7.40741	44.4444	0.0111274	0.0313152
LOC101927543	4	4	7.40741	44.4444	0.0111274	0.0313152
LOC101928101	2	4	3.7037	44.4444	0.00275506	0.0106208
LOC101928120	3	4	5.55556	44.4444	0.00598293	0.0198618
LOC101928177	3	4	5.55556	44.4444	0.00598293	0.0198618
LOC101928372	3	4	5.55556	44.4444	0.00598293	0.0198618
LOC102724804	0	4	0	44.4444	0.000211528	0.00178975
LOC105371433	2	4	3.7037	44.4444	0.00275506	0.0106208
LOC105375690	0	4	0	44.4444	0.000211528	0.00178975
LOC105375713	2	4	3.7037	44.4444	0.00275506	0.0106208
LOC343052	2	4	3.7037	44.4444	0.00275506	0.0106208
LOC647070	3	4	5.55556	44.4444	0.00598293	0.0198618
LOC729867	3	4	5.55556	44.4444	0.00598293	0.0198618
LRP12	1	4	1.85185	44.4444	0.000985937	0.00465462
LY9	3	4	5.55556	44.4444	0.00598293	0.0198618
LYSMD1	2	4	3.7037	44.4444	0.00275506	0.0106208
MAL2	3	4	5.55556	44.4444	0.00598293	0.0198618
MAL2-AS1	3	4	5.55556	44.4444	0.00598293	0.0198618
MCL1	3	4	5.55556	44.4444	0.00598293	0.0198618
MEF2D	3	4	5.55556	44.4444	0.00598293	0.0198618
MEX3A	3	4	5.55556	44.4444	0.00598293	0.0198618
MINDY1	2	4	3.7037	44.4444	0.00275506	0.0106208
MIR1278	2	4	3.7037	44.4444	0.00275506	0.0106208
MIR190B	2	4	3.7037	44.4444	0.00275506	0.0106208
MIR2053	2	4	3.7037	44.4444	0.00275506	0.0106208
MIR3121	3	4	5.55556	44.4444	0.00598293	0.0198618
MIR3150A	1	4	1.85185	44.4444	0.000985937	0.00465462
MIR3150B	1	4	1.85185	44.4444	0.000985937	0.00465462
MIR3150BHG	1	4	1.85185	44.4444	0.000985937	0.00465462
MIR3610	2	4	3.7037	44.4444	0.00275506	0.0106208
MIR4257	3	4	5.55556	44.4444	0.00598293	0.0198618
MIR4258	3	4	5.55556	44.4444	0.00598293	0.0198618
MIR4259	3	4	5.55556	44.4444	0.00598293	0.0198618
MIR4424	2	4	3.7037	44.4444	0.00275506	0.0106208
MIR4426	2	4	3.7037	44.4444	0.00275506	0.0106208
MIR4735	2	4	3.7037	44.4444	0.00275506	0.0106208
MIR488	2	4	3.7037	44.4444	0.00275506	0.0106208
MIR5187	3	4	5.55556	44.4444	0.00598293	0.0198618
MIR548AZ	3	4	5.55556	44.4444	0.00598293	0.0198618
MIR554	2	4	3.7037	44.4444	0.00275506	0.0106208
MIR555	2	4	3.7037	44.4444	0.00275506	0.0106208
MIR5698	2	4	3.7037	44.4444	0.00275506	0.0106208
MIR6737	2	4	3.7037	44.4444	0.00275506	0.0106208
MIR6738	2	4	3.7037	44.4444	0.00275506	0.0106208
MIR6878	3	4	5.55556	44.4444	0.00598293	0.0198618
MIR9-1	3	4	5.55556	44.4444	0.00598293	0.0198618
MIR92B	2	4	3.7037	44.4444	0.00275506	0.0106208
MLLT11	2	4	3.7037	44.4444	0.00275506	0.0106208
MMP16	0	4	0	44.4444	0.000211528	0.00178975
MPZ	3	4	5.55556	44.4444	0.00598293	0.0198618
MR1	2	4	3.7037	44.4444	0.00275506	0.0106208
MRPL13	3	4	5.55556	44.4444	0.00598293	0.0198618
MRPS21	2	4	3.7037	44.4444	0.00275506	0.0106208
MSTO1	2	4	3.7037	44.4444	0.00275506	0.0106208
MSTO2P	2	4	3.7037	44.4444	0.00275506	0.0106208
MTBP	3	4	5.55556	44.4444	0.00598293	0.0198618
MTERF3	0	4	0	44.4444	0.000211528	0.00178975
MTMR11	2	4	3.7037	44.4444	0.00275506	0.0106208
MTX1	2	4	3.7037	44.4444	0.00275506	0.0106208
MUC1	2	4	3.7037	44.4444	0.00275506	0.0106208
NAXE	3	4	5.55556	44.4444	0.00598293	0.0198618
NCF2	2	4	3.7037	44.4444	0.00275506	0.0106208
NCSTN	3	4	5.55556	44.4444	0.00598293	0.0198618
NDUFAF6	1	4	1.85185	44.4444	0.000985937	0.00465462
NDUFS2	3	4	5.55556	44.4444	0.00598293	0.0198618
NECTIN4	3	4	5.55556	44.4444	0.00598293	0.0198618
NEK7	1	4	1.85185	44.4444	0.000985937	0.00465462
NHLH1	3	4	5.55556	44.4444	0.00598293	0.0198618
NIT1	3	4	5.55556	44.4444	0.00598293	0.0198618
NMNAT2	2	4	3.7037	44.4444	0.00275506	0.0106208
NOV	3	4	5.55556	44.4444	0.00598293	0.0198618
NPHS2	2	4	3.7037	44.4444	0.00275506	0.0106208
NPL	3	4	5.55556	44.4444	0.00598293	0.0198618
NR1I3	3	4	5.55556	44.4444	0.00598293	0.0198618
NUDCD1	1	4	1.85185	44.4444	0.000985937	0.00465462
NUP210L	2	4	3.7037	44.4444	0.00275506	0.0106208
OR10J1	3	4	5.55556	44.4444	0.00598293	0.0198618
OR10J3	3	4	5.55556	44.4444	0.00598293	0.0198618
OR10J4	3	4	5.55556	44.4444	0.00598293	0.0198618
OR10J5	3	4	5.55556	44.4444	0.00598293	0.0198618
OTUD7B	2	4	3.7037	44.4444	0.00275506	0.0106208
OVAAL	3	4	5.55556	44.4444	0.00598293	0.0198618
OXR1	1	4	1.85185	44.4444	0.000985937	0.00465462
PAPPA2	2	4	3.7037	44.4444	0.00275506	0.0106208
PAQR6	3	4	5.55556	44.4444	0.00598293	0.0198618
PBX1	2	4	3.7037	44.4444	0.00275506	0.0106208
PBXIP1	3	4	5.55556	44.4444	0.00598293	0.0198618
PCP4L1	3	4	5.55556	44.4444	0.00598293	0.0198618
PEA15	3	4	5.55556	44.4444	0.00598293	0.0198618
PEX19	3	4	5.55556	44.4444	0.00598293	0.0198618
PFDN2	3	4	5.55556	44.4444	0.00598293	0.0198618
PI4KB	2	4	3.7037	44.4444	0.00275506	0.0106208
PIGM	3	4	5.55556	44.4444	0.00598293	0.0198618
PIP5K1A	2	4	3.7037	44.4444	0.00275506	0.0106208
PKHD1L1	1	4	1.85185	44.4444	0.000985937	0.00465462
PKLR	2	4	3.7037	44.4444	0.00275506	0.0106208
PLEKHF2	1	4	1.85185	44.4444	0.000985937	0.00465462
PLEKHO1	2	4	3.7037	44.4444	0.00275506	0.0106208
PMF1	3	4	5.55556	44.4444	0.00598293	0.0198618
PMF1-BGLAP	3	4	5.55556	44.4444	0.00598293	0.0198618
PMVK	3	4	5.55556	44.4444	0.00598293	0.0198618
POGZ	2	4	3.7037	44.4444	0.00275506	0.0106208
POU5F1P4	2	4	3.7037	44.4444	0.00275506	0.0106208
PPOX	3	4	5.55556	44.4444	0.00598293	0.0198618
PRPF3	2	4	3.7037	44.4444	0.00275506	0.0106208
PRUNE1	2	4	3.7037	44.4444	0.00275506	0.0106208
PSMB4	2	4	3.7037	44.4444	0.00275506	0.0106208
PSMD4	2	4	3.7037	44.4444	0.00275506	0.0106208
PTDSS1	0	4	0	44.4444	0.000211528	0.00178975
PYGO2	3	4	5.55556	44.4444	0.00598293	0.0198618
QSOX1	3	4	5.55556	44.4444	0.00598293	0.0198618
RAB13	2	4	3.7037	44.4444	0.00275506	0.0106208
RAB25	3	4	5.55556	44.4444	0.00598293	0.0198618
RAD21	2	4	3.7037	44.4444	0.00275506	0.0106208
RAD21-AS1	2	4	3.7037	44.4444	0.00275506	0.0106208
RALGPS2	2	4	3.7037	44.4444	0.00275506	0.0106208
RASAL2	2	4	3.7037	44.4444	0.00275506	0.0106208
RASAL2-AS1	2	4	3.7037	44.4444	0.00275506	0.0106208
RBM12B	0	4	0	44.4444	0.000211528	0.00178975
RBM12B-AS1	0	4	0	44.4444	0.000211528	0.00178975
RFX5	2	4	3.7037	44.4444	0.00275506	0.0106208
RGL1	2	4	3.7037	44.4444	0.00275506	0.0106208
RGS1	2	4	3.7037	44.4444	0.00275506	0.0106208
RGS13	2	4	3.7037	44.4444	0.00275506	0.0106208
RGS16	2	4	3.7037	44.4444	0.00275506	0.0106208
RGS18	2	4	3.7037	44.4444	0.00275506	0.0106208
RGS2	2	4	3.7037	44.4444	0.00275506	0.0106208
RGS21	2	4	3.7037	44.4444	0.00275506	0.0106208
RGS8	2	4	3.7037	44.4444	0.00275506	0.0106208
RGSL1	2	4	3.7037	44.4444	0.00275506	0.0106208
RHBG	3	4	5.55556	44.4444	0.00598293	0.0198618
RIT1	2	4	3.7037	44.4444	0.00275506	0.0106208
RNASEL	2	4	3.7037	44.4444	0.00275506	0.0106208
RPL31P11	3	4	5.55556	44.4444	0.00598293	0.0198618
RPRD2	2	4	3.7037	44.4444	0.00275506	0.0106208
RPS27	2	4	3.7037	44.4444	0.00275506	0.0106208
RRS1	0	4	0	44.4444	0.000211528	0.00178975
RRS1-AS1	0	4	0	44.4444	0.000211528	0.00178975
RSPO2	1	4	1.85185	44.4444	0.000985937	0.00465462
RUSC1	2	4	3.7037	44.4444	0.00275506	0.0106208
RUSC1-AS1	2	4	3.7037	44.4444	0.00275506	0.0106208
RXFP4	2	4	3.7037	44.4444	0.00275506	0.0106208
SAMD12	4	4	7.40741	44.4444	0.0111274	0.0313152
SAMD12-AS1	4	4	7.40741	44.4444	0.0111274	0.0313152
SCAMP3	2	4	3.7037	44.4444	0.00275506	0.0106208
SCARNA18B	2	4	3.7037	44.4444	0.00275506	0.0106208
SCARNA26A	2	4	3.7037	44.4444	0.00275506	0.0106208
SCARNA26B	2	4	3.7037	44.4444	0.00275506	0.0106208
SCARNA4	2	4	3.7037	44.4444	0.00275506	0.0106208
SCNM1	2	4	3.7037	44.4444	0.00275506	0.0106208
SDC2	0	4	0	44.4444	0.000211528	0.00178975
SDHC	2	4	3.7037	44.4444	0.00275506	0.0106208
SEC16B	2	4	3.7037	44.4444	0.00275506	0.0106208
SELENBP1	2	4	3.7037	44.4444	0.00275506	0.0106208
SEMA4A	3	4	5.55556	44.4444	0.00598293	0.0198618
SEMA6C	2	4	3.7037	44.4444	0.00275506	0.0106208
SETDB1	2	4	3.7037	44.4444	0.00275506	0.0106208
SF3B4	2	4	3.7037	44.4444	0.00275506	0.0106208
SHC1	3	4	5.55556	44.4444	0.00598293	0.0198618
SHCBP1L	3	4	5.55556	44.4444	0.00598293	0.0198618
SHE	2	4	3.7037	44.4444	0.00275506	0.0106208
SLAMF1	3	4	5.55556	44.4444	0.00598293	0.0198618
SLAMF6	3	4	5.55556	44.4444	0.00598293	0.0198618
SLAMF7	3	4	5.55556	44.4444	0.00598293	0.0198618
SLAMF8	3	4	5.55556	44.4444	0.00598293	0.0198618
SLAMF9	3	4	5.55556	44.4444	0.00598293	0.0198618
SLC25A32	0	4	0	44.4444	0.000211528	0.00178975
SLC25A44	3	4	5.55556	44.4444	0.00598293	0.0198618
SLC27A3	2	4	3.7037	44.4444	0.00275506	0.0106208
SLC30A8	3	4	5.55556	44.4444	0.00598293	0.0198618
SLC39A1	2	4	3.7037	44.4444	0.00275506	0.0106208
SLC50A1	2	4	3.7037	44.4444	0.00275506	0.0106208
SMG5	3	4	5.55556	44.4444	0.00598293	0.0198618
SMG7	2	4	3.7037	44.4444	0.00275506	0.0106208
SMG7-AS1	2	4	3.7037	44.4444	0.00275506	0.0106208
SNHG28	3	4	5.55556	44.4444	0.00598293	0.0198618
SNORA58B	2	4	3.7037	44.4444	0.00275506	0.0106208
SNORA80E	2	4	3.7037	44.4444	0.00275506	0.0106208
SNORD13C	2	4	3.7037	44.4444	0.00275506	0.0106208
SNORD168	3	4	5.55556	44.4444	0.00598293	0.0198618
SNORD3H	1	4	1.85185	44.4444	0.000985937	0.00465462
SNTB1	4	4	7.40741	44.4444	0.0111274	0.0313152
SNX27	2	4	3.7037	44.4444	0.00275506	0.0106208
SOAT1	2	4	3.7037	44.4444	0.00275506	0.0106208
SSR2	2	4	3.7037	44.4444	0.00275506	0.0106208
STX6	2	4	3.7037	44.4444	0.00275506	0.0106208
SUMO1P3	3	4	5.55556	44.4444	0.00598293	0.0198618
SV2A	2	4	3.7037	44.4444	0.00275506	0.0106208
SYBU	1	4	1.85185	44.4444	0.000985937	0.00465462
SYT11	2	4	3.7037	44.4444	0.00275506	0.0106208
TAF2	3	4	5.55556	44.4444	0.00598293	0.0198618
TAGLN2	3	4	5.55556	44.4444	0.00598293	0.0198618
TARS2	3	4	5.55556	44.4444	0.00598293	0.0198618
TDRD10	2	4	3.7037	44.4444	0.00275506	0.0106208
TDRD5	2	4	3.7037	44.4444	0.00275506	0.0106208
TEDDM1	2	4	3.7037	44.4444	0.00275506	0.0106208
TEX35	2	4	3.7037	44.4444	0.00275506	0.0106208
THBS3	2	4	3.7037	44.4444	0.00275506	0.0106208
TMEM74	0	4	0	44.4444	0.000211528	0.00178975
TMEM79	3	4	5.55556	44.4444	0.00598293	0.0198618
TMOD4	2	4	3.7037	44.4444	0.00275506	0.0106208
TNFAIP8L2	2	4	3.7037	44.4444	0.00275506	0.0106208
TNFAIP8L2-SCNM1	2	4	3.7037	44.4444	0.00275506	0.0106208
TOMM40L	3	4	5.55556	44.4444	0.00598293	0.0198618
TOR1AIP1	2	4	3.7037	44.4444	0.00275506	0.0106208
TOR1AIP2	2	4	3.7037	44.4444	0.00275506	0.0106208
TOR3A	2	4	3.7037	44.4444	0.00275506	0.0106208
TP53INP1	1	4	1.85185	44.4444	0.000985937	0.00465462
TPM3	2	4	3.7037	44.4444	0.00275506	0.0106208
TRHR	1	4	1.85185	44.4444	0.000985937	0.00465462
TRIM46	2	4	3.7037	44.4444	0.00275506	0.0106208
TROVE2	2	4	3.7037	44.4444	0.00275506	0.0106208
TRPS1	2	4	3.7037	44.4444	0.00275506	0.0106208
TSACC	3	4	5.55556	44.4444	0.00598293	0.0198618
TSEN15	2	4	3.7037	44.4444	0.00275506	0.0106208
TSPYL5	1	4	1.85185	44.4444	0.000985937	0.00465462
TSTD1	3	4	5.55556	44.4444	0.00598293	0.0198618
TTC24	3	4	5.55556	44.4444	0.00598293	0.0198618
TUFT1	2	4	3.7037	44.4444	0.00275506	0.0106208
UBAP2L	2	4	3.7037	44.4444	0.00275506	0.0106208
UBE2Q1	2	4	3.7037	44.4444	0.00275506	0.0106208
UBE2Q1-AS1	2	4	3.7037	44.4444	0.00275506	0.0106208
UBQLN4	3	4	5.55556	44.4444	0.00598293	0.0198618
UCHL5	2	4	3.7037	44.4444	0.00275506	0.0106208
UFC1	3	4	5.55556	44.4444	0.00598293	0.0198618
UQCRB	0	4	0	44.4444	0.000211528	0.00178975
USF1	3	4	5.55556	44.4444	0.00598293	0.0198618
USP21	3	4	5.55556	44.4444	0.00598293	0.0198618
UTP23	2	4	3.7037	44.4444	0.00275506	0.0106208
VANGL2	3	4	5.55556	44.4444	0.00598293	0.0198618
VHLL	3	4	5.55556	44.4444	0.00598293	0.0198618
VPS45	2	4	3.7037	44.4444	0.00275506	0.0106208
VPS72	2	4	3.7037	44.4444	0.00275506	0.0106208
VSIG8	3	4	5.55556	44.4444	0.00598293	0.0198618
XPR1	3	4	5.55556	44.4444	0.00598293	0.0198618
YY1AP1	2	4	3.7037	44.4444	0.00275506	0.0106208
ZBTB41	1	4	1.85185	44.4444	0.000985937	0.00465462
ZBTB7B	3	4	5.55556	44.4444	0.00598293	0.0198618
ZFPM2	1	4	1.85185	44.4444	0.000985937	0.00465462
ZFPM2-AS1	1	4	1.85185	44.4444	0.000985937	0.00465462
ZNF648	2	4	3.7037	44.4444	0.00275506	0.0106208
ZNF687	2	4	3.7037	44.4444	0.00275506	0.0106208
ADAM30	1	3	1.85185	33.3333	0.00782655	0.0225994
ARFGEF1	1	3	1.85185	33.3333	0.00782655	0.0225994
ARMC1	1	3	1.85185	33.3333	0.00782655	0.0225994
ASNSP1	1	3	1.85185	33.3333	0.00782655	0.0225994
BHLHE22	1	3	1.85185	33.3333	0.00782655	0.0225994
C8orf34	1	3	1.85185	33.3333	0.00782655	0.0225994
C8orf34-AS1	1	3	1.85185	33.3333	0.00782655	0.0225994
C8orf44	1	3	1.85185	33.3333	0.00782655	0.0225994
C8orf44-SGK3	1	3	1.85185	33.3333	0.00782655	0.0225994
CA8	1	3	1.85185	33.3333	0.00782655	0.0225994
CD101	1	3	1.85185	33.3333	0.00782655	0.0225994
CEBPD	1	3	1.85185	33.3333	0.00782655	0.0225994
CERNA3	1	3	1.85185	33.3333	0.00782655	0.0225994
CHCHD7	1	3	1.85185	33.3333	0.00782655	0.0225994
CPA6	1	3	1.85185	33.3333	0.00782655	0.0225994
CSPP1	1	3	1.85185	33.3333	0.00782655	0.0225994
CYP7A1	1	3	1.85185	33.3333	0.00782655	0.0225994
CYP7B1	1	3	1.85185	33.3333	0.00782655	0.0225994
FABP12	1	3	1.85185	33.3333	0.00782655	0.0225994
FABP4	1	3	1.85185	33.3333	0.00782655	0.0225994
FABP5	1	3	1.85185	33.3333	0.00782655	0.0225994
FABP9	1	3	1.85185	33.3333	0.00782655	0.0225994
FAM110B	1	3	1.85185	33.3333	0.00782655	0.0225994
FAM46C	1	3	1.85185	33.3333	0.00782655	0.0225994
GDAP2	1	3	1.85185	33.3333	0.00782655	0.0225994
GGH	1	3	1.85185	33.3333	0.00782655	0.0225994
HAO2	1	3	1.85185	33.3333	0.00782655	0.0225994
HAO2-IT1	1	3	1.85185	33.3333	0.00782655	0.0225994
HEY1	1	3	1.85185	33.3333	0.00782655	0.0225994
HMGCS2	1	3	1.85185	33.3333	0.00782655	0.0225994
HSD3B1	1	3	1.85185	33.3333	0.00782655	0.0225994
HSD3B2	1	3	1.85185	33.3333	0.00782655	0.0225994
HSD3BP4	1	3	1.85185	33.3333	0.00782655	0.0225994
IL7	1	3	1.85185	33.3333	0.00782655	0.0225994
IMPAD1	1	3	1.85185	33.3333	0.00782655	0.0225994
KCNB2	1	3	1.85185	33.3333	0.00782655	0.0225994
LACTB2-AS1	1	3	1.85185	33.3333	0.00782655	0.0225994
LINC00251	1	3	1.85185	33.3333	0.00782655	0.0225994
LINC00293	1	3	1.85185	33.3333	0.00782655	0.0225994
LINC00588	1	3	1.85185	33.3333	0.00782655	0.0225994
LINC00622	1	3	1.85185	33.3333	0.00782655	0.0225994
LINC01289	1	3	1.85185	33.3333	0.00782655	0.0225994
LINC01299	1	3	1.85185	33.3333	0.00782655	0.0225994
LINC01525	1	3	1.85185	33.3333	0.00782655	0.0225994
LINC01592	1	3	1.85185	33.3333	0.00782655	0.0225994
LINC01602	1	3	1.85185	33.3333	0.00782655	0.0225994
LINC01606	1	3	1.85185	33.3333	0.00782655	0.0225994
LINC01607	1	3	1.85185	33.3333	0.00782655	0.0225994
LINC01780	1	3	1.85185	33.3333	0.00782655	0.0225994
LOC100287846	1	3	1.85185	33.3333	0.00782655	0.0225994
LOC100996263	1	3	1.85185	33.3333	0.00782655	0.0225994
LOC101241902	1	3	1.85185	33.3333	0.00782655	0.0225994
LOC101926892	1	3	1.85185	33.3333	0.00782655	0.0225994
LOC101926908	1	3	1.85185	33.3333	0.00782655	0.0225994
LOC101927040	1	3	1.85185	33.3333	0.00782655	0.0225994
LOC101929099	1	3	1.85185	33.3333	0.00782655	0.0225994
LOC101929147	1	3	1.85185	33.3333	0.00782655	0.0225994
LOC101929217	1	3	1.85185	33.3333	0.00782655	0.0225994
LOC101929268	1	3	1.85185	33.3333	0.00782655	0.0225994
LOC101929488	1	3	1.85185	33.3333	0.00782655	0.0225994
LOC101929528	1	3	1.85185	33.3333	0.00782655	0.0225994
LOC102724612	1	3	1.85185	33.3333	0.00782655	0.0225994
LOC102724623	1	3	1.85185	33.3333	0.00782655	0.0225994
LOC102724708	1	3	1.85185	33.3333	0.00782655	0.0225994
LOC102724874	1	3	1.85185	33.3333	0.00782655	0.0225994
LOC105375843	1	3	1.85185	33.3333	0.00782655	0.0225994
LOC286177	1	3	1.85185	33.3333	0.00782655	0.0225994
LOC286178	1	3	1.85185	33.3333	0.00782655	0.0225994
LOC401463	1	3	1.85185	33.3333	0.00782655	0.0225994
LYN	1	3	1.85185	33.3333	0.00782655	0.0225994
MAN1A2	1	3	1.85185	33.3333	0.00782655	0.0225994
MCM4	1	3	1.85185	33.3333	0.00782655	0.0225994
MIR124-2	1	3	1.85185	33.3333	0.00782655	0.0225994
MIR124-2HG	1	3	1.85185	33.3333	0.00782655	0.0225994
MIR942	1	3	1.85185	33.3333	0.00782655	0.0225994
MOS	1	3	1.85185	33.3333	0.00782655	0.0225994
MRPS28	1	3	1.85185	33.3333	0.00782655	0.0225994
MTFR1	1	3	1.85185	33.3333	0.00782655	0.0225994
MYBL1	1	3	1.85185	33.3333	0.00782655	0.0225994
NBPF7	1	3	1.85185	33.3333	0.00782655	0.0225994
NKAIN3	1	3	1.85185	33.3333	0.00782655	0.0225994
NSMAF	1	3	1.85185	33.3333	0.00782655	0.0225994
PAG1	1	3	1.85185	33.3333	0.00782655	0.0225994
PDE7A	1	3	1.85185	33.3333	0.00782655	0.0225994
PHGDH	1	3	1.85185	33.3333	0.00782655	0.0225994
PKIA	1	3	1.85185	33.3333	0.00782655	0.0225994
PKIA-AS1	1	3	1.85185	33.3333	0.00782655	0.0225994
PLAG1	1	3	1.85185	33.3333	0.00782655	0.0225994
PMP2	1	3	1.85185	33.3333	0.00782655	0.0225994
PREX2	1	3	1.85185	33.3333	0.00782655	0.0225994
PRKDC	1	3	1.85185	33.3333	0.00782655	0.0225994
PTGFRN	1	3	1.85185	33.3333	0.00782655	0.0225994
PTTG3P	1	3	1.85185	33.3333	0.00782655	0.0225994
REG4	1	3	1.85185	33.3333	0.00782655	0.0225994
RPS20	1	3	1.85185	33.3333	0.00782655	0.0225994
SBSPON	1	3	1.85185	33.3333	0.00782655	0.0225994
SDCBP	1	3	1.85185	33.3333	0.00782655	0.0225994
SDR16C5	1	3	1.85185	33.3333	0.00782655	0.0225994
SGK3	1	3	1.85185	33.3333	0.00782655	0.0225994
SNORA1B	1	3	1.85185	33.3333	0.00782655	0.0225994
SNORD54	1	3	1.85185	33.3333	0.00782655	0.0225994
SPAG17	1	3	1.85185	33.3333	0.00782655	0.0225994
SPIDR	1	3	1.85185	33.3333	0.00782655	0.0225994
STMN2	1	3	1.85185	33.3333	0.00782655	0.0225994
TERF1	1	3	1.85185	33.3333	0.00782655	0.0225994
TGS1	1	3	1.85185	33.3333	0.00782655	0.0225994
TMEM68	1	3	1.85185	33.3333	0.00782655	0.0225994
TOX	1	3	1.85185	33.3333	0.00782655	0.0225994
TPD52	1	3	1.85185	33.3333	0.00782655	0.0225994
TRAM1	1	3	1.85185	33.3333	0.00782655	0.0225994
TRIM45	1	3	1.85185	33.3333	0.00782655	0.0225994
TTF2	1	3	1.85185	33.3333	0.00782655	0.0225994
TTPA	1	3	1.85185	33.3333	0.00782655	0.0225994
UBE2V2	1	3	1.85185	33.3333	0.00782655	0.0225994
UBXN2B	1	3	1.85185	33.3333	0.00782655	0.0225994
UG0898H09	1	3	1.85185	33.3333	0.00782655	0.0225994
VCPIP1	1	3	1.85185	33.3333	0.00782655	0.0225994
VTCN1	1	3	1.85185	33.3333	0.00782655	0.0225994
WARS2	1	3	1.85185	33.3333	0.00782655	0.0225994
WARS2-IT1	1	3	1.85185	33.3333	0.00782655	0.0225994
WDR3	1	3	1.85185	33.3333	0.00782655	0.0225994
YTHDF3	1	3	1.85185	33.3333	0.00782655	0.0225994
YTHDF3-AS1	1	3	1.85185	33.3333	0.00782655	0.0225994
ZC2HC1A	1	3	1.85185	33.3333	0.00782655	0.0225994
ZNF697	1	3	1.85185	33.3333	0.00782655	0.0225994
