# Supplementary material for: Integrative analysis of KRAS wildtype metastatic pancreatic ductal adenocarcinoma reveals mutation and expression-based similarities to cholangiocarcinoma
Source: Nat Commun. 2022 Oct 8;13:5941. doi: 10.1038/s41467-022-33718-7 (PMC9547977; doi:10.1038/s41467-022-33718-7)
Supplement: Supplementary file 4 — Supplementary Data 2 [file 41467_2022_33718_MOESM4_ESM.xlsx]

## Sheet: sup_tab2
Supplementary Data 2: Genes differentially expressed (adjusted p<0.05) in KRAS wildtype versus mutant tumors in the PanGen cohort of unresectable PDAC. P values based on two-tailed Wald tests, and adjusted p values were subjected to Benjamini-Hochberg multiple test correction.
Gene	baseMean	log2FoldChange	lfcSE	stat	p value	adj. p value
TRIM29	14107.8	-4.53402	0.447172	-10.1393	3.7e-24	6.7e-20
NRG1	7546.85	5.50771	0.557983	9.87074	5.57e-23	5.05e-19
FAM83A	11773.4	-6.33457	0.657075	-9.64056	5.39e-22	2.62e-18
TRIM67	182.795	4.24785	0.440954	9.63332	5.78e-22	2.62e-18
CHRNB3	80.6068	5.66267	0.60862	9.30411	1.35e-20	4.89e-17
FLRT2	11691.1	4.73466	0.5237	9.04078	1.56e-19	4.7e-16
RHAG	58.5235	5.15443	0.598564	8.61132	7.22e-18	1.87e-14
CTNND2	4571.15	4.73056	0.569964	8.29974	1.04e-16	2.1e-13
RP11-1021N1.1	49.2952	3.69198	0.444543	8.3051	9.97e-17	2.1e-13
SULT1C4	229.452	2.99084	0.377136	7.93041	2.18e-15	3.96e-12
VAT1L	683.623	3.9471	0.503344	7.84176	4.44e-15	7.31e-12
GRIK3	103.477	4.65799	0.59676	7.80545	5.93e-15	8.95e-12
PBX3	8297.66	1.92509	0.254368	7.56813	3.79e-14	5.27e-11
BDKRB1	191.421	2.94114	0.391549	7.51157	5.84e-14	7.56e-11
CR2	109.965	4.06861	0.54618	7.4492	9.39e-14	1.13e-10
GNA15	2203.03	-2.17105	0.292205	-7.42988	1.09e-13	1.23e-10
NRSN1	518.867	4.3409	0.585509	7.4139	1.23e-13	1.31e-10
FAM135B	198.879	3.65308	0.494286	7.39063	1.46e-13	1.47e-10
CTTN	22861.1	-0.969689	0.131732	-7.36107	1.82e-13	1.74e-10
DCDC2	7360.97	3.64309	0.497371	7.32468	2.39e-13	2.17e-10
CHRNA6	59.5486	2.82886	0.389686	7.25934	3.89e-13	3.35e-10
KRT6A	9473.17	-8.01867	1.1121	-7.21042	5.58e-13	4.59e-10
KCNN4	7598.35	-3.08805	0.430889	-7.16669	7.68e-13	6.05e-10
MSI1	167.394	4.09437	0.572816	7.14779	8.82e-13	6.65e-10
PHYHIPL	285.133	2.93287	0.411789	7.12226	1.06e-12	7.69e-10
AFAP1L2	6281.26	-2.08632	0.294026	-7.09571	1.29e-12	8.96e-10
CST6	947.143	-4.84703	0.690596	-7.01861	2.24e-12	1.5e-09
SHISA9	785.033	4.5585	0.65077	7.00478	2.47e-12	1.6e-09
ITPR3	31572.2	-1.70903	0.245531	-6.96052	3.39e-12	2.12e-09
SUN1	14967.5	-1.14896	0.165271	-6.95197	3.6e-12	2.17e-09
SLC6A11	318.824	4.96701	0.716352	6.93375	4.1e-12	2.39e-09
WBSCR17	1258.86	3.06664	0.446879	6.86236	6.77e-12	3.83e-09
SUCNR1	718.072	2.9684	0.434898	6.82551	8.76e-12	4.81e-09
NTF4	759.619	-3.86361	0.566649	-6.81835	9.21e-12	4.91e-09
AL031663.1	2436.88	-3.43954	0.505881	-6.79912	1.05e-11	5.45e-09
TEX35	249.51	3.6146	0.534396	6.76391	1.34e-11	6.76e-09
MUC4	17657.5	-4.64516	0.687556	-6.75605	1.42e-11	6.94e-09
SPATA16	85.8658	3.67367	0.544897	6.74195	1.56e-11	7.45e-09
WFDC2	6007.65	-3.50214	0.522014	-6.7089	1.96e-11	8.88e-09
PAK7	623.587	4.31207	0.642636	6.70997	1.95e-11	8.88e-09
KRT16	6187.66	-5.9162	0.890942	-6.64038	3.13e-11	1.38e-08
PLA2R1	6562.59	-2.59364	0.392386	-6.60992	3.85e-11	1.62e-08
SLC2A14	512.276	3.76246	0.569243	6.60958	3.85e-11	1.62e-08
MUC2	260.671	-5.48756	0.831919	-6.59626	4.22e-11	1.74e-08
SLC41A1	2818.77	2.10812	0.321156	6.56417	5.23e-11	2.11e-08
KIAA1462	3692.73	2.25471	0.344483	6.54521	5.94e-11	2.29e-08
FXYD2	49.699	3.78145	0.577647	6.5463	5.9e-11	2.29e-08
KRT5	6343.26	-7.66515	1.17963	-6.49793	8.14e-11	3.07e-08
COX6B2	862.282	-3.79359	0.586379	-6.46952	9.83e-11	3.63e-08
RRM2B	2158.5	1.20027	0.185971	6.45407	1.09e-10	3.94e-08
LYPD3	1901.72	-4.37157	0.6795	-6.43351	1.25e-10	4.35e-08
ALPP	396.204	-5.56401	0.864882	-6.43326	1.25e-10	4.35e-08
VSTM2L	4742.6	-4.0316	0.630004	-6.39932	1.56e-10	5.33e-08
DNAH3	1048.67	-2.58739	0.405153	-6.3862	1.7e-10	5.7e-08
ATRNL1	1307.38	3.12465	0.490338	6.37244	1.86e-10	6.13e-08
NR5A2	8332.26	3.08869	0.485461	6.36239	1.99e-10	6.42e-08
SIM1	1283.02	5.84556	0.924802	6.32087	2.6e-10	8.26e-08
LPGAT1	10406.3	1.13683	0.180226	6.30778	2.83e-10	8.84e-08
PSCA	24112.5	-4.61363	0.732425	-6.29912	2.99e-10	9.04e-08
NUAK2	1270.29	2.2933	0.363995	6.30038	2.97e-10	9.04e-08
CFTR	10243.8	3.75944	0.59811	6.28554	3.27e-10	9.7e-08
DNAJA4	4369.16	-1.48665	0.239446	-6.20872	5.34e-10	1.56e-07
SNAP25	1349.99	2.73352	0.44112	6.19678	5.76e-10	1.66e-07
CIDEC	288.745	-4.23926	0.685508	-6.18412	6.25e-10	1.77e-07
ARHGAP23	10500.7	-2.22547	0.361407	-6.1578	7.38e-10	2.06e-07
DSG3	2507.92	-6.02092	0.978298	-6.15448	7.53e-10	2.07e-07
C1QL1	71.726	3.40739	0.554001	6.15052	7.72e-10	2.09e-07
MICALCL	1018.62	-1.72903	0.28125	-6.14765	7.86e-10	2.09e-07
MSLN	20897.3	-3.54345	0.577018	-6.14097	8.2e-10	2.12e-07
GMNN	1394.08	1.88658	0.307134	6.14253	8.12e-10	2.12e-07
TDRD10	313.725	2.38315	0.388654	6.1318	8.69e-10	2.22e-07
CYFIP2	2735.97	1.60133	0.261752	6.11774	9.49e-10	2.39e-07
SLC4A11	2549.88	-2.27834	0.373869	-6.09394	1.1e-09	2.73e-07
HYAL4	72.6982	-3.64485	0.598402	-6.09097	1.12e-09	2.75e-07
CYP27C1	744.67	-3.6535	0.600907	-6.07997	1.2e-09	2.9e-07
FGF19	534.629	-5.75458	0.949444	-6.061	1.35e-09	3.22e-07
DNAH14	10370.7	1.93714	0.31997	6.05412	1.41e-09	3.26e-07
FAM83E	4045.72	-2.46544	0.407217	-6.05436	1.41e-09	3.26e-07
KCTD8	576.028	4.91971	0.813075	6.05075	1.44e-09	3.26e-07
NOS1	132.506	3.6541	0.60383	6.05153	1.43e-09	3.26e-07
GPR88	263.433	4.5798	0.759391	6.03089	1.63e-09	3.65e-07
KAAG1	190.25	3.00804	0.499122	6.02666	1.67e-09	3.7e-07
CKMT1A	310.846	-3.29168	0.546828	-6.01959	1.75e-09	3.82e-07
RNF180	1191.6	1.45569	0.242595	6.00049	1.97e-09	4.24e-07
C9orf129	270.699	3.17726	0.531207	5.9812	2.21e-09	4.72e-07
RIC8B	3701.36	1.19788	0.20054	5.97326	2.33e-09	4.9e-07
DPF3	1154.39	2.37973	0.400032	5.94885	2.7e-09	5.62e-07
KRT14	200.908	-5.76484	0.970656	-5.93911	2.87e-09	5.9e-07
VWA5B1	490.909	-5.0311	0.847934	-5.93336	2.97e-09	6.04e-07
SORCS1	153.863	2.94847	0.498686	5.91247	3.37e-09	6.78e-07
LY6D	3853.53	-6.24927	1.05848	-5.90399	3.55e-09	7.06e-07
GUCY1A2	2603.3	2.00008	0.340975	5.86576	4.47e-09	8.8e-07
CSPP1	8378.66	1.63319	0.278668	5.86072	4.61e-09	8.97e-07
KBTBD12	1589.82	-3.23219	0.55172	-5.85838	4.67e-09	9e-07
C2orf61	1874.56	-1.26706	0.216691	-5.84731	5e-09	9.42e-07
GPR137C	410.751	1.74258	0.29793	5.84896	4.95e-09	9.42e-07
VTCN1	3449.54	3.49679	0.598632	5.8413	5.18e-09	9.67e-07
MPC2	3147.98	1.6904	0.290509	5.81875	5.93e-09	1.1e-06
DPEP1	221.104	3.25698	0.560274	5.81319	6.13e-09	1.12e-06
KRTAP4-1	49.2221	-6.47325	1.11369	-5.81241	6.16e-09	1.12e-06
OR5V1	56.0881	4.71025	0.811659	5.80324	6.5e-09	1.17e-06
DSC3	1374.09	-4.78011	0.823963	-5.80137	6.58e-09	1.17e-06
CAPN9	2415.61	-3.99742	0.68941	-5.79833	6.7e-09	1.18e-06
MUC5B	55062.8	-4.44509	0.767335	-5.79289	6.92e-09	1.2e-06
SLC4A4	11566	3.03357	0.525914	5.76817	8.01e-09	1.38e-06
ATP8A2	571.075	3.20718	0.556545	5.76265	8.28e-09	1.41e-06
UBXN10	976.753	-2.57547	0.448621	-5.74086	9.42e-09	1.59e-06
IVL	84.2946	-8.0555	1.40394	-5.73777	9.59e-09	1.61e-06
DSTYK	2649.42	0.904451	0.157758	5.73315	9.86e-09	1.63e-06
RAPGEF4	2490.27	1.7368	0.302961	5.73275	9.88e-09	1.63e-06
NTS	326.419	5.20105	0.9096	5.71796	1.08e-08	1.76e-06
SH3BP2	11749	-1.04038	0.182237	-5.70896	1.14e-08	1.84e-06
ARHGAP27	11468.7	-1.22892	0.21551	-5.7024	1.18e-08	1.89e-06
EVC	4279.19	1.86851	0.328483	5.6883	1.28e-08	2.04e-06
MBOAT2	10129.5	-1.90541	0.335196	-5.68446	1.31e-08	2.07e-06
VAV3	2096.26	1.56781	0.275893	5.68267	1.33e-08	2.07e-06
PIK3AP1	8336.05	1.85041	0.326239	5.67196	1.41e-08	2.19e-06
SEZ6L	70.6965	2.09483	0.37064	5.65193	1.59e-08	2.43e-06
RP1L1	1232.31	-3.20989	0.568903	-5.64223	1.68e-08	2.55e-06
VSIG2	4174.5	-3.14581	0.559686	-5.62068	1.9e-08	2.87e-06
TENM1	2602.36	3.65122	0.65026	5.61501	1.97e-08	2.94e-06
PAX2	71.0861	3.45008	0.615329	5.60688	2.06e-08	3.06e-06
RP11-497E19.2	10.4866	2.98624	0.534913	5.58267	2.37e-08	3.49e-06
CRMP1	3924.85	1.8112	0.325524	5.56397	2.64e-08	3.85e-06
CPQ	6005.11	1.30165	0.234366	5.5539	2.79e-08	4.05e-06
SPACA4	168.266	-2.36269	0.425897	-5.54756	2.9e-08	4.16e-06
DSCAML1	2385.21	3.14381	0.566944	5.54517	2.94e-08	4.19e-06
AFF3	1959.45	2.26206	0.408051	5.54359	2.96e-08	4.19e-06
ALS2CL	12683.1	-1.53761	0.278176	-5.52748	3.25e-08	4.56e-06
USP54	9005.77	-1.16985	0.211701	-5.52593	3.28e-08	4.57e-06
GPR133	1583.29	2.29168	0.415127	5.52043	3.38e-08	4.68e-06
OCA2	156.648	2.71019	0.49112	5.51838	3.42e-08	4.69e-06
SPATC1	443.57	1.91903	0.347911	5.51587	3.47e-08	4.73e-06
TTC22	3305.13	-1.3019	0.236134	-5.51339	3.52e-08	4.76e-06
SSH3	6290.89	-1.16225	0.211866	-5.48579	4.12e-08	5.52e-06
PITPNM1	6447.26	-1.07786	0.196716	-5.47931	4.27e-08	5.69e-06
PTGFR	397.878	2.67217	0.488128	5.47433	4.39e-08	5.81e-06
ASAH2C	13.6505	2.64717	0.484536	5.4633	4.67e-08	6.13e-06
SLC2A1	33912.3	-2.55227	0.46786	-5.45522	4.89e-08	6.33e-06
EDA2R	257.767	2.25103	0.412567	5.45616	4.87e-08	6.33e-06
TTC7A	11712	-0.892371	0.163723	-5.45049	5.02e-08	6.45e-06
KCNJ13	494.814	1.85639	0.341567	5.43493	5.48e-08	6.91e-06
CYP24A1	1382.44	-5.28966	0.972976	-5.43658	5.43e-08	6.91e-06
NXF3	378.747	-3.72247	0.685115	-5.43334	5.53e-08	6.91e-06
CLCNKA	72.2044	2.45186	0.451241	5.43358	5.52e-08	6.91e-06
PLCB3	6206.46	-1.15412	0.212941	-5.41988	5.96e-08	7.4e-06
TRPM4	7162	-1.20898	0.223151	-5.41776	6.03e-08	7.43e-06
RFX4	79.0797	2.09575	0.38743	5.40935	6.33e-08	7.74e-06
ASAH2	43.9146	2.13573	0.395045	5.4063	6.43e-08	7.82e-06
TMOD1	1390.57	1.39428	0.259672	5.36941	7.9e-08	9.54e-06
TMEM72	187.788	1.78036	0.332562	5.35346	8.63e-08	1.03e-05
RNF130	6804.02	1.0528	0.196882	5.34737	8.92e-08	1.06e-05
NBPF10	1737.39	1.09979	0.20606	5.33721	9.44e-08	1.12e-05
OLFM2	960.485	1.57259	0.294921	5.33223	9.7e-08	1.14e-05
CGB7	62.2606	-3.60085	0.676559	-5.32231	1.02e-07	1.2e-05
MBOAT4	243.217	1.17942	0.221659	5.3209	1.03e-07	1.2e-05
C8orf74	732.494	-3.29305	0.620971	-5.30307	1.14e-07	1.31e-05
MEI1	515.806	1.90496	0.359666	5.29649	1.18e-07	1.35e-05
KLB	810.174	3.03641	0.573436	5.29511	1.19e-07	1.35e-05
FXYD3	12438.7	-2.14656	0.405744	-5.29043	1.22e-07	1.38e-05
EGLN1	6951.34	0.848025	0.160381	5.28757	1.24e-07	1.39e-05
CACNB2	2389	1.48937	0.28166	5.28784	1.24e-07	1.39e-05
STK31	658.354	-2.14285	0.405679	-5.28213	1.28e-07	1.42e-05
CTTNBP2	1062.93	2.54983	0.484837	5.25915	1.45e-07	1.6e-05
MST1R	10466.3	-1.69362	0.322325	-5.25438	1.49e-07	1.63e-05
SEL1L	10612.8	1.28447	0.245052	5.2416	1.59e-07	1.74e-05
SEMA6C	864.249	1.67046	0.318774	5.24028	1.6e-07	1.74e-05
KCNQ4	786.712	-2.33256	0.445354	-5.23754	1.63e-07	1.75e-05
NUCKS1	15095.1	0.703738	0.134716	5.22388	1.75e-07	1.87e-05
AC110781.3	243.446	-1.24505	0.238352	-5.22357	1.76e-07	1.87e-05
TRAF4	8637.23	-1.01895	0.195221	-5.21946	1.79e-07	1.9e-05
ELMO3	4681.52	-1.11716	0.214392	-5.21084	1.88e-07	1.98e-05
ZNF281	2390.86	0.766403	0.147228	5.20557	1.93e-07	2.02e-05
NOTCH2	20080.3	1.10226	0.211799	5.20425	1.95e-07	2.03e-05
PPL	17398.1	-1.66977	0.321152	-5.19932	2e-07	2.07e-05
PGBD5	1468.89	2.40917	0.463628	5.19634	2.03e-07	2.09e-05
GSTA5	11.9657	4.80697	0.925195	5.19563	2.04e-07	2.09e-05
CEACAM7	4737.22	5.04925	0.972914	5.18982	2.1e-07	2.14e-05
PTPRT	1042.53	3.05569	0.589364	5.18472	2.16e-07	2.19e-05
C11orf86	180.764	-4.1103	0.793568	-5.17952	2.22e-07	2.24e-05
MKKS	2932.13	1.03926	0.201	5.17043	2.34e-07	2.34e-05
ITGB4	82242.5	-1.90721	0.369144	-5.16656	2.38e-07	2.36e-05
SCNN1A	20339.3	-2.11463	0.409251	-5.16707	2.38e-07	2.36e-05
FAM46C	1718.02	2.21381	0.428547	5.16585	2.39e-07	2.36e-05
CRABP2	2849.28	-3.05143	0.591726	-5.15683	2.51e-07	2.46e-05
ZNF556	34.2257	3.86063	0.749553	5.15057	2.6e-07	2.53e-05
KCNA7	215.07	-3.81013	0.741048	-5.14155	2.72e-07	2.64e-05
EZR	47396	-1.38923	0.270763	-5.13078	2.89e-07	2.76e-05
ELAVL2	36.3951	3.26703	0.636698	5.13121	2.88e-07	2.76e-05
STYK1	2726.76	-1.68684	0.329842	-5.11407	3.15e-07	3.01e-05
LYPD2	946.294	-4.79751	0.938633	-5.11117	3.2e-07	3.04e-05
FAM71F1	30.9011	2.09979	0.411005	5.10891	3.24e-07	3.06e-05
ZBTB10	2146.64	1.36531	0.267598	5.10211	3.36e-07	3.15e-05
MYBPHL	428.556	-3.16555	0.621935	-5.08984	3.58e-07	3.33e-05
CGB8	45.6172	-5.65721	1.1114	-5.09018	3.58e-07	3.33e-05
FLNB	88547.5	-1.62834	0.320232	-5.08488	3.68e-07	3.38e-05
CD164L2	125.568	-3.57903	0.703871	-5.08478	3.68e-07	3.38e-05
UQCC2	5048.94	-0.921553	0.181441	-5.07907	3.79e-07	3.43e-05
ADORA1	533.201	2.26289	0.445446	5.08006	3.77e-07	3.43e-05
KB-1507C5.2	2350.42	1.32383	0.260633	5.07928	3.79e-07	3.43e-05
CDH3	8873.61	-2.61089	0.515347	-5.06628	4.06e-07	3.66e-05
MYLK4	554.976	1.74231	0.344457	5.05813	4.23e-07	3.79e-05
LGALS9C	105.242	-3.78922	0.749229	-5.05749	4.25e-07	3.79e-05
MMP10	262.381	-3.29363	0.652456	-5.04805	4.46e-07	3.96e-05
SLC22A13	117.754	-1.28274	0.254205	-5.04609	4.51e-07	3.98e-05
P2RY2	1584.87	-1.91526	0.379957	-5.04072	4.64e-07	4.08e-05
SLC7A13	19.293	2.55762	0.508556	5.02918	4.93e-07	4.31e-05
TNK2	11653	-1.07379	0.213577	-5.02763	4.97e-07	4.32e-05
ZNF732	130.062	2.17893	0.433966	5.02098	5.14e-07	4.45e-05
PDE1C	2973.39	3.35566	0.668587	5.01903	5.19e-07	4.48e-05
HHEX	1320.18	1.63908	0.326924	5.01364	5.34e-07	4.58e-05
WNK2	4723.09	2.91317	0.581384	5.01075	5.42e-07	4.63e-05
TRERF1	7232.12	-1.09647	0.219183	-5.00251	5.66e-07	4.81e-05
UBD	228.407	2.22133	0.444364	4.9989	5.77e-07	4.88e-05
B3GALNT2	2577.36	0.809032	0.162043	4.9927	5.95e-07	5.02e-05
EVC2	1045.71	1.95369	0.392155	4.98194	6.29e-07	5.28e-05
SCEL	7089.03	-3.2522	0.653401	-4.97735	6.45e-07	5.38e-05
PLA2G2F	110.096	-3.86402	0.777929	-4.96706	6.8e-07	5.65e-05
PLEKHN1	1967.5	-1.51842	0.305881	-4.96408	6.9e-07	5.71e-05
ARHGAP42	10027.8	-1.434	0.289129	-4.95972	7.06e-07	5.78e-05
PAX8	15351.9	-2.52548	0.50918	-4.95989	7.05e-07	5.78e-05
RDH8	16.6583	3.60933	0.727984	4.95798	7.12e-07	5.81e-05
MLK4	2855.64	1.28833	0.260059	4.95399	7.27e-07	5.9e-05
ERN2	8287.95	-3.03404	0.614481	-4.93758	7.91e-07	6.37e-05
P2RY8	580.641	1.49864	0.303473	4.93832	7.88e-07	6.37e-05
LGALS9B	169.486	-4.25962	0.864252	-4.92868	8.28e-07	6.63e-05
TRAF7	9788.26	-0.902498	0.18329	-4.92389	8.48e-07	6.71e-05
TACC1	12417.3	1.59996	0.324924	4.92411	8.47e-07	6.71e-05
ACOT11	4508.89	-1.50888	0.306357	-4.92524	8.43e-07	6.71e-05
SNCG	3147.56	-3.2645	0.66373	-4.91841	8.72e-07	6.87e-05
GAS2L2	138.663	-3.71721	0.756323	-4.91484	8.89e-07	6.94e-05
RASGEF1C	120.18	2.23788	0.455351	4.91462	8.9e-07	6.94e-05
CNTN1	1074.32	3.3786	0.687974	4.91095	9.06e-07	7.04e-05
ST14	27381.1	-1.23673	0.252253	-4.90276	9.45e-07	7.31e-05
SNRPN	77.0581	2.20936	0.450968	4.89916	9.62e-07	7.42e-05
PPP1R17	26.8313	3.59693	0.734507	4.89707	9.73e-07	7.46e-05
METTL24	246.152	1.69562	0.346313	4.89621	9.77e-07	7.47e-05
EREG	1724.3	-3.43669	0.702247	-4.89385	9.89e-07	7.52e-05
MTDH	15707.6	0.772611	0.158038	4.88877	1.01e-06	7.69e-05
ADRBK1	15164.3	-0.878584	0.179751	-4.88777	1.02e-06	7.7e-05
PKHD1	17246.2	2.60931	0.534144	4.88503	1.03e-06	7.74e-05
SEPT6	2657.58	0.850609	0.174103	4.88567	1.03e-06	7.74e-05
LRRC19	217.838	2.36274	0.486058	4.86103	1.17e-06	8.7e-05
KCNQ3	6072.22	2.74216	0.564695	4.85601	1.2e-06	8.83e-05
ZNF491	147.739	1.27615	0.262735	4.85717	1.19e-06	8.83e-05
ZNF667	178.716	1.73997	0.358334	4.85572	1.2e-06	8.83e-05
FNDC9	40.7381	1.41495	0.291478	4.85437	1.21e-06	8.85e-05
COPS5	2459.75	0.874386	0.180188	4.85262	1.22e-06	8.9e-05
SCN5A	370.021	-3.15241	0.650409	-4.84682	1.25e-06	9.12e-05
C10orf32-ASMT	100.6	1.42563	0.29419	4.84594	1.26e-06	9.13e-05
MAD1L1	11648.6	-0.962604	0.19871	-4.84428	1.27e-06	9.17e-05
EPHA8	53.9889	3.2307	0.669698	4.82412	1.41e-06	0.00010106
CST4	258.418	-4.82808	1.00118	-4.82241	1.42e-06	0.000101528
CYP2S1	6186.08	-2.81187	0.583356	-4.82016	1.43e-06	0.000102274
PROX1	5538.14	2.42106	0.502603	4.81704	1.46e-06	0.000103043
FAM183A	160.806	-4.05706	0.842323	-4.81652	1.46e-06	0.000103043
CBLN1	30.7453	3.39258	0.704391	4.81632	1.46e-06	0.000103043
SLC22A3	9870.71	-2.41729	0.502038	-4.81496	1.47e-06	0.000103097
KIAA0087	13.8509	2.56588	0.532929	4.81467	1.47e-06	0.000103097
SCML4	482.863	1.69656	0.352565	4.81205	1.49e-06	0.000104056
ZNF462	4855.9	-1.40484	0.292121	-4.8091	1.52e-06	0.000105201
ADAMTS20	157.364	-3.93949	0.819623	-4.80647	1.54e-06	0.000106186
GPD2	7607.82	-0.873298	0.181733	-4.80539	1.54e-06	0.000106353
CTD-2117L12.1	23.5967	-3.24266	0.674926	-4.80447	1.55e-06	0.000106439
BCL2	3320.63	1.29928	0.270804	4.79787	1.6e-06	0.000108767
SERPINB2	301.796	-3.95162	0.823498	-4.79858	1.6e-06	0.000108767
CCDC153	277.556	-2.07307	0.431957	-4.79927	1.59e-06	0.000108767
PDZK1	1323.49	1.55203	0.323588	4.79631	1.62e-06	0.000109211
C6orf58	32.0426	2.22832	0.465029	4.7918	1.65e-06	0.000111279
MGAT3	5311.4	-1.94394	0.40577	-4.79073	1.66e-06	0.000111459
FXYD6-FXYD2	39.0333	1.74369	0.364514	4.7836	1.72e-06	0.000115065
C20orf85	91.0269	-4.42753	0.925958	-4.78156	1.74e-06	0.00011581
PLCD3	7915.61	-1.67941	0.351566	-4.77694	1.78e-06	0.000118071
AKAP7	1498.39	1.5985	0.335118	4.76995	1.84e-06	0.000121794
GALK1	35866.4	-1.66299	0.348889	-4.76654	1.87e-06	0.000123424
PPP4R1	10324.2	-0.984045	0.206623	-4.76253	1.91e-06	0.000124995
SMAD5	4926.66	0.746192	0.156663	4.76303	1.91e-06	0.000124995
SLC35G1	690.254	1.35823	0.285448	4.75825	1.95e-06	0.000127213
GALNT5	6809.78	-2.66013	0.559285	-4.7563	1.97e-06	0.00012753
FBXO10	175.378	1.09727	0.230686	4.75657	1.97e-06	0.00012753
TATDN3	768.962	0.701985	0.147626	4.75516	1.98e-06	0.000127792
GRIN3A	326.833	1.55442	0.327116	4.7519	2.02e-06	0.000129412
UNC93B1	11353.5	-1.28158	0.270129	-4.7443	2.09e-06	0.00013389
CASZ1	7267.63	-1.44682	0.305078	-4.74248	2.11e-06	0.000134627
CCDC54	4.55025	2.29242	0.483931	4.73708	2.17e-06	0.000137778
TMEM150C	829.264	1.52935	0.323281	4.73071	2.24e-06	0.000141671
RNF39	1762.34	-1.43445	0.303395	-4.72801	2.27e-06	0.000143067
PLXNA1	18836.6	-1.39929	0.296547	-4.71859	2.37e-06	0.000148818
C8orf47	678.74	2.26423	0.479845	4.71868	2.37e-06	0.000148818
COX6C	3583.78	0.755554	0.160235	4.71527	2.41e-06	0.00015024
NOVA1	538.832	2.32458	0.492993	4.71525	2.41e-06	0.00015024
GDNF	70.6604	2.09878	0.445215	4.71408	2.43e-06	0.000150586
CHST6	819.131	-3.10433	0.659381	-4.70795	2.5e-06	0.000154658
OR9Q1	72.6765	2.00319	0.4257	4.70564	2.53e-06	0.000155889
FAM8A1	2310.61	1.05818	0.225155	4.69976	2.6e-06	0.0001599
C1orf170	365.429	-1.30269	0.27784	-4.68863	2.75e-06	0.000168277
RPS6KA4	6232.79	-0.955343	0.204274	-4.67678	2.91e-06	0.0001773
FGF20	84.2626	-3.5213	0.752969	-4.67655	2.92e-06	0.0001773
NPTX2	160.708	2.35354	0.503449	4.67484	2.94e-06	0.000178182
CCND2	3237.84	1.86049	0.398177	4.67251	2.98e-06	0.000179618
IGF2	27841	3.13719	0.672178	4.6672	3.05e-06	0.000183705
TRIP10	8226.02	-0.98503	0.211188	-4.66424	3.1e-06	0.000185755
CREM	1929.69	1.12195	0.240773	4.65979	3.17e-06	0.000189187
ITGA3	59403.1	-1.74333	0.37419	-4.65893	3.18e-06	0.000189355
MPDZ	2944.45	1.20966	0.2598	4.65612	3.22e-06	0.000190706
LY9	165.357	1.48436	0.318754	4.65676	3.21e-06	0.000190706
C20orf112	9184.24	-1.00903	0.216763	-4.65499	3.24e-06	0.000191122
BAIAP2	9628.72	-1.29224	0.277721	-4.65299	3.27e-06	0.00019236
ACSM3	6457.21	0.99912	0.214793	4.65155	3.29e-06	0.000193086
TBCE	3158.66	0.652926	0.140433	4.64938	3.33e-06	0.000194499
SLC38A11	1034.59	2.97776	0.641955	4.63858	3.51e-06	0.000204279
PLAUR	8173.39	-1.44044	0.310664	-4.63665	3.54e-06	0.000205538
ABCA13	2229.28	-2.96987	0.640632	-4.63584	3.55e-06	0.000205689
L1CAM	2466.87	-3.14823	0.679963	-4.63	3.66e-06	0.00020985
CLUL1	127.687	1.48533	0.320771	4.63051	3.65e-06	0.00020985
BEX1	16.376	2.69653	0.58244	4.62972	3.66e-06	0.00020985
LPCAT4	8999.27	-1.4425	0.311931	-4.6244	3.76e-06	0.00021395
KIAA0125	95.1699	2.89786	0.626583	4.62486	3.75e-06	0.00021395
NENF	2002.9	0.938027	0.202884	4.62346	3.77e-06	0.000214254
ELF4	5648.13	-0.910393	0.196942	-4.62264	3.79e-06	0.000214431
INTS1	11884.2	-0.845704	0.18299	-4.62157	3.81e-06	0.000214861
CCL19	255.131	2.92401	0.633025	4.6191	3.85e-06	0.000216759
EHBP1L1	16740.4	-0.812284	0.176016	-4.61484	3.93e-06	0.000218242
DTNA	3419.12	2.10399	0.455953	4.61449	3.94e-06	0.000218242
PLN	273.499	1.88112	0.407511	4.61612	3.91e-06	0.000218242
CLCA2	187.733	-4.51696	0.978649	-4.61551	3.92e-06	0.000218242
SPINK6	76.7632	-4.61682	1.00015	-4.61615	3.91e-06	0.000218242
HRASLS5	214.711	-3.41609	0.740679	-4.6121	3.99e-06	0.000219423
DRD2	85.4421	-2.7821	0.603186	-4.61233	3.98e-06	0.000219423
KLK12	78.1692	-2.92773	0.635652	-4.60587	4.11e-06	0.000225413
S100A5	99.8996	-1.77009	0.384504	-4.60358	4.15e-06	0.000227219
UQCRB	3834.37	0.906008	0.197176	4.59492	4.33e-06	0.000236022
RRAS	5390.77	-1.32308	0.287977	-4.5944	4.34e-06	0.000236022
KRT78	33.8138	-3.00402	0.654092	-4.59265	4.38e-06	0.000237297
PPIP5K1	1525.51	-0.846155	0.184335	-4.59031	4.43e-06	0.000239258
WWP1	14701.1	0.872219	0.190256	4.58446	4.55e-06	0.000245025
C6orf132	7510.38	-1.30568	0.284829	-4.5841	4.56e-06	0.000245025
FAM92A1	2947.85	0.936666	0.204379	4.583	4.58e-06	0.000245589
LYPLAL1	3931.13	0.859381	0.187982	4.57162	4.84e-06	0.000258541
TLDC1	3540.12	-1.13663	0.248696	-4.57035	4.87e-06	0.000258591
TMEM92	1539.57	-1.36472	0.298569	-4.57088	4.86e-06	0.000258591
CREB3L1	8663.85	-2.21651	0.485187	-4.56835	4.92e-06	0.000259696
BRINP2	36.7287	2.17233	0.47553	4.56823	4.92e-06	0.000259696
SERPINB7	311.858	-3.34707	0.733454	-4.56343	5.03e-06	0.00026493
ELK4	6973.28	0.825708	0.180974	4.56257	5.05e-06	0.000265249
ADAM8	11660.8	-1.55683	0.341655	-4.55672	5.2e-06	0.000271958
ABCA7	4263.81	-1.22067	0.268192	-4.55149	5.33e-06	0.000274832
ALDH3B1	9162.3	-1.53379	0.336883	-4.55289	5.29e-06	0.000274832
CHST9	1714.22	2.61667	0.574764	4.5526	5.3e-06	0.000274832
DSEL	746.338	1.84338	0.404974	4.55186	5.32e-06	0.000274832
ZNF648	39.902	2.78997	0.612681	4.55371	5.27e-06	0.000274832
LCA10	66.4374	-3.42863	0.75381	-4.5484	5.41e-06	0.00027811
LRIG3	9185.17	1.99794	0.439581	4.5451	5.49e-06	0.000281695
ATP6V1C1	4977.33	0.698714	0.153784	4.54348	5.53e-06	0.000283068
HORMAD1	178.11	2.53475	0.558799	4.53606	5.73e-06	0.000292381
ACSM1	1061.82	1.63933	0.361522	4.53452	5.77e-06	0.000293154
GPR78	97.4648	-2.80703	0.619089	-4.53413	5.78e-06	0.000293154
SLC9A4	440.706	-4.47501	0.987048	-4.53373	5.8e-06	0.000293154
FAM171A1	3152.78	1.53414	0.338472	4.53256	5.83e-06	0.000293965
FKBP1B	119.72	-1.69858	0.374864	-4.53117	5.87e-06	0.000295079
CCK	229.229	-4.39376	0.96996	-4.52984	5.9e-06	0.000296124
PIGC	2559.45	0.773209	0.170738	4.52863	5.94e-06	0.000297006
GAN	4264.13	-1.03731	0.229216	-4.5255	6.03e-06	0.000300606
IFI27	15675.4	-1.93176	0.427343	-4.52039	6.17e-06	0.000307098
CNKSR1	2639.8	-1.02042	0.22594	-4.51636	6.29e-06	0.000311522
CACNB3	2916.4	-1.30179	0.288248	-4.5162	6.3e-06	0.000311522
PVRL1	8890.09	-1.83237	0.406233	-4.51063	6.46e-06	0.000318951
TMEM156	651.66	2.09655	0.465066	4.50806	6.54e-06	0.000321959
SLC25A30	1298.11	0.966032	0.21445	4.5047	6.65e-06	0.000326214
RPTN	52.4959	-4.90725	1.08974	-4.50315	6.7e-06	0.000327706
DLEU1	30230.6	-1.26844	0.281818	-4.50092	6.77e-06	0.00033027
AC119673.1	3328.46	0.688392	0.153009	4.49903	6.83e-06	0.000332327
GPC6	19895.2	1.59169	0.354287	4.49266	7.03e-06	0.000341511
SLCO5A1	276.926	1.41877	0.316027	4.48938	7.14e-06	0.000345877
SUGCT	4243.94	1.41729	0.315822	4.48761	7.2e-06	0.000347844
KRT20	508.113	-4.37536	0.975195	-4.48666	7.24e-06	0.000348473
THRA	4582.76	-0.985148	0.21967	-4.48468	7.3e-06	0.000350783
TMEM179	74.8978	2.40839	0.537171	4.48346	7.34e-06	0.000351859
CCDC24	1401.32	-1.09168	0.24357	-4.48201	7.39e-06	0.00035333
KIAA1239	254.245	2.45859	0.549436	4.47476	7.65e-06	0.000364577
KCNK12	308.046	1.40725	0.314765	4.47081	7.79e-06	0.000370403
AQP4	62.8717	3.23392	0.724085	4.46621	7.96e-06	0.000377448
ST8SIA2	179.323	-3.81507	0.854784	-4.4632	8.07e-06	0.000381791
EDA	2526.28	1.91295	0.428982	4.45928	8.22e-06	0.000387831
DNAJC22	3124	1.3871	0.31114	4.45813	8.27e-06	0.000388915
HEATR2	6006.17	-0.834211	0.187173	-4.4569	8.32e-06	0.000390135
KRT3	17.1076	-3.64879	0.818911	-4.45566	8.36e-06	0.000391376
CTB-102L5.4	592.9	-1.09252	0.245462	-4.45088	8.55e-06	0.000399155
E2F4	5604.39	-0.718457	0.161659	-4.44427	8.82e-06	0.000410583
LIPH	9887.58	-1.77317	0.39909	-4.44303	8.87e-06	0.00041161
CCDC158	360.135	1.63224	0.367403	4.44263	8.89e-06	0.00041161
DCAF6	11107.7	0.840009	0.18913	4.44143	8.94e-06	0.000412048
ZNF492	17.0647	1.97569	0.444844	4.4413	8.94e-06	0.000412048
TMCO1	6001.43	0.791731	0.178466	4.43632	9.15e-06	0.000419564
CORO1B	8954.11	-0.774846	0.174654	-4.43646	9.15e-06	0.000419564
MMP28	6937.7	-2.3759	0.5364	-4.42934	9.45e-06	0.000432279
PADI1	8812.05	-3.6585	0.826894	-4.42439	9.67e-06	0.000441191
CLIC3	1439.64	-2.00387	0.45312	-4.42238	9.76e-06	0.00044419
EFNB2	8439.35	-1.37689	0.311668	-4.4178	9.97e-06	0.000451604
GRAMD2	602.833	-2.10909	0.477416	-4.41772	9.97e-06	0.000451604
SERPINB13	33.2661	-6.03123	1.36553	-4.41675	1e-05	0.000452501
LPAR5	1791.76	-1.39863	0.31671	-4.41613	1e-05	0.000452674
CATSPER1	294.736	-2.32854	0.527626	-4.41324	1.02e-05	0.000457631
SH2D3A	4455.67	-0.916646	0.207759	-4.41206	1.02e-05	0.000458987
TFF2	7647.49	-3.94705	0.894783	-4.41119	1.03e-05	0.000459708
B3GALT5	1692.3	-3.12923	0.709476	-4.41062	1.03e-05	0.000459778
RADIL	203.476	1.90083	0.431404	4.40614	1.05e-05	0.000468228
AZIN1	10737.5	0.744043	0.169036	4.40168	1.07e-05	0.000475618
CKMT1B	420.048	-2.34012	0.531592	-4.4021	1.07e-05	0.000475618
NET1	12935.4	-1.2797	0.291096	-4.39615	1.1e-05	0.000486702
GRHL1	1722.01	-1.79707	0.408982	-4.39399	1.11e-05	0.000490371
ZNF804A	807.373	1.40233	0.319372	4.39091	1.13e-05	0.00049616
ITIH5	3140.16	2.18324	0.497478	4.38861	1.14e-05	0.000500232
AC011308.1	71.8015	-1.1462	0.261543	-4.38247	1.17e-05	0.000513298
RAC1	25957.7	-0.736105	0.168005	-4.38144	1.18e-05	0.000514485
ZCCHC12	12.2982	1.73978	0.397184	4.38028	1.19e-05	0.000515983
PDGFD	2434.08	1.87726	0.428895	4.37697	1.2e-05	0.000522636
BCAR3	10450.1	-1.27153	0.290778	-4.37285	1.23e-05	0.000531325
NTPCR	2526.96	0.724233	0.165753	4.36934	1.25e-05	0.000538639
ALG1L	368.106	-1.79966	0.412459	-4.36324	1.28e-05	0.000552582
HOMER2	3887.99	1.44616	0.331536	4.36201	1.29e-05	0.00055438
MICALL2	15554.4	-1.23762	0.283999	-4.35782	1.31e-05	0.000562413
GPR110	4101.82	-2.60745	0.598314	-4.35799	1.31e-05	0.000562413
OSGIN2	1987.36	0.852565	0.195722	4.35599	1.32e-05	0.000565783
RASL10B	201.748	1.33353	0.306243	4.35446	1.33e-05	0.000568409
GABRA3	168.177	-2.82761	0.649652	-4.3525	1.35e-05	0.000572185
METRNL	3233.87	-1.10596	0.254184	-4.35104	1.35e-05	0.000574647
STOML3	16.2965	-3.99335	0.917919	-4.35044	1.36e-05	0.00057489
ZMAT3	3003	0.782234	0.180298	4.33856	1.43e-05	0.000605439
DHRS9	5505.17	-3.29823	0.7609	-4.33464	1.46e-05	0.00061489
PKP1	1437.06	-2.93505	0.67732	-4.33333	1.47e-05	0.000617142
DZIP1	2215.33	1.92337	0.444063	4.33129	1.48e-05	0.000621432
SLC6A16	517.926	1.39382	0.322278	4.32492	1.53e-05	0.000636721
NBPF16	337.21	1.02837	0.237768	4.3251	1.52e-05	0.000636721
CHMP4B	11840.2	-0.683435	0.15805	-4.32418	1.53e-05	0.000637393
VPS54	6637.74	0.634545	0.14684	4.32133	1.55e-05	0.00064272
PLA2G2D	81.721	2.26025	0.523007	4.32164	1.55e-05	0.00064272
EFNB1	7670.66	-1.56095	0.361535	-4.31757	1.58e-05	0.000652265
CGB1	161.67	-3.90314	0.905442	-4.31076	1.63e-05	0.000671163
AL627309.1	738.328	-2.01296	0.467305	-4.3076	1.65e-05	0.000679268
PNPLA2	14793.2	-1.13126	0.263029	-4.30089	1.7e-05	0.000696989
NPY5R	56.1224	2.71723	0.631744	4.30115	1.7e-05	0.000696989
CABP4	711.811	-1.76131	0.409618	-4.29989	1.71e-05	0.000698578
PRELID2	11192.5	-1.24788	0.290247	-4.29936	1.71e-05	0.000698665
MYT1L	90.3608	2.40463	0.559673	4.2965	1.74e-05	0.000706165
CHRM2	73.3657	2.41093	0.561638	4.29268	1.77e-05	0.000716811
TDRP	921.265	1.59291	0.371459	4.28826	1.8e-05	0.000729594
ANKRD30BL	31.3271	1.90314	0.445457	4.27233	1.93e-05	0.000781969
S100A4	12761.3	-2.51057	0.588191	-4.26829	1.97e-05	0.000794479
TMEM44	4359.53	-0.986922	0.23141	-4.26482	2e-05	0.000804149
C4orf6	24.6704	1.92604	0.451635	4.2646	2e-05	0.000804149
ZNF185	5118.82	-1.67339	0.392629	-4.26202	2.03e-05	0.000811706
ADCY10	403.651	1.21774	0.285855	4.25999	2.04e-05	0.000817277
VILL	10419.8	-2.06197	0.484258	-4.258	2.06e-05	0.000822777
POMC	49.2769	2.05002	0.481745	4.25541	2.09e-05	0.000830542
GFRA3	47.9268	2.23072	0.524293	4.25472	2.09e-05	0.000831264
DENND4A	6525.68	0.679016	0.159693	4.252	2.12e-05	0.000837775
AC008948.1	42.4377	2.47034	0.580948	4.25226	2.12e-05	0.000837775
AREG	92.7733	-2.17714	0.512262	-4.25006	2.14e-05	0.000841395
DUSP12	1148.76	0.584102	0.137432	4.2501	2.14e-05	0.000841395
BNIP3	1819.41	1.05362	0.24801	4.2483	2.15e-05	0.000846187
ROGDI	2566.68	-0.75457	0.177771	-4.24462	2.19e-05	0.000857836
A2ML1	1903.63	-3.43543	0.80943	-4.24426	2.19e-05	0.000857836
CCDC69	1498.32	1.35037	0.31832	4.24218	2.21e-05	0.000863954
PLA2G12A	2229.08	0.643678	0.151805	4.24016	2.23e-05	0.000868037
TP63	2801.21	-3.21956	0.759263	-4.24037	2.23e-05	0.000868037
SNX25	3546.61	0.974388	0.229866	4.23895	2.25e-05	0.000870875
GPR152	24.0098	-1.88087	0.443845	-4.23768	2.26e-05	0.000873937
CAPN1	26074	-0.821428	0.193953	-4.23518	2.28e-05	0.000881816
GPRC5A	51497.2	-1.96793	0.465035	-4.23178	2.32e-05	0.000893344
DECR1	4970.45	0.961603	0.227369	4.22927	2.34e-05	0.000901479
GALNT18	7644.31	1.2344	0.292179	4.22482	2.39e-05	0.000917536
QRICH2	867.096	0.902536	0.213807	4.22126	2.43e-05	0.000928185
STPG1	1298.86	-0.977785	0.231623	-4.22145	2.43e-05	0.000928185
MAP3K6	3575.03	-1.24762	0.295715	-4.21899	2.45e-05	0.000935611
SNX10	3014.95	1.01565	0.240823	4.2174	2.47e-05	0.00094024
FGF14	1606.01	1.56594	0.371686	4.21309	2.52e-05	0.000956381
SOBP	1918.06	1.93585	0.459619	4.21187	2.53e-05	0.00095888
TBX6	715.167	-1.70984	0.405989	-4.21156	2.54e-05	0.00095888
INF2	25837.8	-0.975594	0.231796	-4.20885	2.57e-05	0.000966397
PYDC1	4.57041	3.17369	0.753988	4.2092	2.56e-05	0.000966397
CUZD1	249.333	-1.07435	0.255333	-4.20763	2.58e-05	0.000968815
FAM78B	1291.23	1.34391	0.31942	4.20735	2.58e-05	0.000968815
SLC38A5	1671.25	-2.54765	0.605826	-4.20525	2.61e-05	0.000975815
RP11-362K2.2	380.147	2.11512	0.503361	4.20199	2.65e-05	0.000987927
HR	1484.69	-1.85152	0.441094	-4.19755	2.7e-05	0.00100544
CNST	3521.51	0.601652	0.143362	4.19673	2.71e-05	0.00100698
RASA3	8819.13	-1.03746	0.247356	-4.19418	2.74e-05	0.00101037
ITGB6	29878.1	-1.78517	0.425647	-4.19401	2.74e-05	0.00101037
RBBP5	2127.33	0.496112	0.118292	4.19396	2.74e-05	0.00101037
CCND3	9154.53	-0.944791	0.225212	-4.19511	2.73e-05	0.00101037
FAM149A	2386.56	1.868	0.445434	4.19366	2.74e-05	0.00101037
EPHA2	17220.3	-1.57826	0.376531	-4.19157	2.77e-05	0.00101766
VWA3A	775.017	-3.17379	0.758149	-4.18623	2.84e-05	0.00103976
EFNA5	30636.4	-1.70286	0.407124	-4.18265	2.88e-05	0.00105414
EFCAB2	3099.64	0.99942	0.239099	4.17994	2.92e-05	0.00106466
KRT12	46.8375	-2.70071	0.646535	-4.17721	2.95e-05	0.00107533
SRI	5055.58	-1.04447	0.25007	-4.1767	2.96e-05	0.00107558
CEACAM18	197.964	-3.82694	0.91664	-4.17497	2.98e-05	0.00108162
NKX2-5	15.8726	3.54971	0.851779	4.16741	3.08e-05	0.00111586
PCNXL2	9899.86	0.945907	0.227044	4.16618	3.1e-05	0.00111965
ANKRD55	434.708	1.84071	0.44195	4.16498	3.11e-05	0.00112334
C21orf88	973.166	-3.09208	0.742692	-4.16334	3.14e-05	0.00112918
HRNR	171.944	1.95473	0.469583	4.1627	3.15e-05	0.00113013
RNF115	4196.05	0.809842	0.194588	4.16184	3.16e-05	0.00113212
ZDHHC3	7961.95	-0.787321	0.189274	-4.1597	3.19e-05	0.00114054
MUC21	21.2069	-4.12858	0.992709	-4.1589	3.2e-05	0.00114226
UBXN11	7250.58	-0.844203	0.203134	-4.15589	3.24e-05	0.00115018
DTX4	9338.63	-0.933899	0.224728	-4.15568	3.24e-05	0.00115018
MSRB2	1551.56	0.913475	0.219757	4.15675	3.23e-05	0.00115018
TMEM64	1556	1.17104	0.281804	4.15553	3.25e-05	0.00115018
PTPN18	7973.91	-0.582633	0.140225	-4.15499	3.25e-05	0.00115061
MICAL2	20611.5	-0.929226	0.224065	-4.14712	3.37e-05	0.00117708
KLHL8	1384.75	0.667386	0.160924	4.14722	3.37e-05	0.00117708
CELSR3	2333.02	-1.95808	0.472092	-4.14766	3.36e-05	0.00117708
PPM1J	150.827	-1.30332	0.314187	-4.14824	3.35e-05	0.00117708
KCNJ16	336.257	2.78057	0.670424	4.14748	3.36e-05	0.00117708
FCRLA	34.7437	2.39441	0.577251	4.14795	3.35e-05	0.00117708
GRHL3	967.91	-1.3357	0.322114	-4.14668	3.37e-05	0.00117709
AQP1	3634.01	1.86427	0.45018	4.14117	3.46e-05	0.00120107
SALL3	15.2277	4.24238	1.0244	4.14135	3.45e-05	0.00120107
HSF4	1491.25	-0.947174	0.228935	-4.13731	3.51e-05	0.00121799
KLRG1	226.523	1.16464	0.281512	4.13709	3.52e-05	0.00121799
TRADD	4749.94	-0.781553	0.189147	-4.13198	3.6e-05	0.00124062
WNT7A	2386.24	-2.90138	0.702161	-4.13207	3.6e-05	0.00124062
SLCO4C1	218.969	2.39932	0.580765	4.13131	3.61e-05	0.00124188
KRT7	57757.2	-1.70345	0.412623	-4.12835	3.65e-05	0.00125082
SPICE1	2556.47	-0.651147	0.15771	-4.12876	3.65e-05	0.00125082
ANKRD46	1888.87	0.842628	0.204094	4.12862	3.65e-05	0.00125082
RDH13	1365.82	-1.17962	0.285934	-4.12551	3.7e-05	0.00126163
ACTL8	456.17	-4.92771	1.19445	-4.12551	3.7e-05	0.00126163
CSRP2	660.062	0.968011	0.234977	4.11961	3.8e-05	0.00129194
TMEM27	224.862	1.80515	0.438298	4.11853	3.81e-05	0.00129553
UCN2	126.98	-2.80367	0.680885	-4.11768	3.83e-05	0.0012979
SYTL1	4383.91	-1.31855	0.32033	-4.11622	3.85e-05	0.00130373
C1GALT1	9315.67	-1.00133	0.243406	-4.11382	3.89e-05	0.00131486
FAM105A	838.924	1.22655	0.298315	4.11159	3.93e-05	0.00132515
RELN	2403.22	2.33803	0.568709	4.11112	3.94e-05	0.00132532
UBE2U	35.2274	2.70112	0.657094	4.11071	3.94e-05	0.00132532
RHOT2	6336.82	-0.57933	0.140999	-4.10875	3.98e-05	0.00133412
OOEP	162.881	-1.78732	0.435117	-4.10768	4e-05	0.00133782
AGAP3	7842.51	-0.71004	0.172894	-4.10678	4.01e-05	0.00134057
WASF2	17763.4	-0.624469	0.152124	-4.105	4.04e-05	0.00134597
ALG2	2849.65	0.749845	0.182651	4.10535	4.04e-05	0.00134597
NSL1	2680.09	0.613446	0.149532	4.10243	4.09e-05	0.00135645
GP1BA	139.583	1.12174	0.273439	4.10236	4.09e-05	0.00135645
SEC61B	2419.45	0.776995	0.189603	4.09801	4.17e-05	0.00137967
TLE3	6666.58	-0.726632	0.177393	-4.09618	4.2e-05	0.00138694
GUCY1B3	1369.38	1.26028	0.30769	4.09595	4.2e-05	0.00138694
ASZ1	11.6266	2.95643	0.722252	4.09335	4.25e-05	0.0014
MALL	2455.71	-1.75407	0.428565	-4.09288	4.26e-05	0.0014003
ATP1B1	24112.7	1.29462	0.316381	4.09198	4.28e-05	0.00140323
BCR	14790.8	-0.906583	0.221675	-4.0897	4.32e-05	0.00141455
TRIM8	9938.92	-0.982264	0.240447	-4.08516	4.4e-05	0.00143985
MYBPC1	4057.77	-4.55743	1.11585	-4.08428	4.42e-05	0.00144159
CACNG5	8.32825	2.57473	0.630437	4.08404	4.43e-05	0.00144159
ARNT	4842.9	0.561564	0.137662	4.07929	4.52e-05	0.00146877
ENY2	2031.18	0.645557	0.158429	4.07473	4.61e-05	0.00149511
TRPT1	1861.12	-0.649137	0.159327	-4.07425	4.62e-05	0.00149556
RFPL2	28.2689	1.67562	0.411415	4.07283	4.64e-05	0.00150201
C1orf112	3750.56	0.76399	0.187623	4.07194	4.66e-05	0.00150504
PKM	100573	-1.05942	0.260281	-4.07029	4.7e-05	0.00151307
GMCL1	2613.44	0.716434	0.17611	4.0681	4.74e-05	0.00152465
TGFBR3	4160.43	1.4463	0.355582	4.06742	4.75e-05	0.00152636
CRLF2	30.0192	2.26098	0.556126	4.0656	4.79e-05	0.00153566
CELSR1	14479.4	-1.40387	0.345377	-4.06474	4.81e-05	0.00153594
NES	3993.33	1.48418	0.365136	4.06473	4.81e-05	0.00153594
TADA1	1484.94	0.608182	0.149712	4.06233	4.86e-05	0.00154906
LARGE	13927.1	1.28679	0.316828	4.06149	4.88e-05	0.00155194
LMO7	24238.5	-1.46941	0.361866	-4.06063	4.89e-05	0.00155219
STRC	499.596	-1.64473	0.405025	-4.0608	4.89e-05	0.00155219
C3orf58	1660.93	0.758709	0.186972	4.05788	4.95e-05	0.00156515
PNOC	43.0855	1.79791	0.443061	4.05793	4.95e-05	0.00156515
EPB41L1	19605.1	-1.04082	0.256611	-4.05602	4.99e-05	0.00157489
ITPKC	4470.53	-0.791784	0.195334	-4.05348	5.05e-05	0.00158931
ACSL5	14458.1	-1.76927	0.436907	-4.04953	5.13e-05	0.0016136
HUNK	1286.52	1.8387	0.454795	4.04292	5.28e-05	0.00165116
MAP3K15	610.014	0.912355	0.225658	4.04308	5.28e-05	0.00165116
KCNA3	139.135	1.41913	0.350959	4.04357	5.26e-05	0.00165116
DPT	223.162	2.28846	0.566133	4.04226	5.29e-05	0.00165294
SLC22A14	220.096	-1.38869	0.343628	-4.04127	5.32e-05	0.0016571
ZNF676	49.2363	1.64976	0.408733	4.03627	5.43e-05	0.00168986
RHOJ	1512.97	1.33611	0.331136	4.03493	5.46e-05	0.00169662
DGKH	11136.4	-0.939473	0.232905	-4.03373	5.49e-05	0.00170156
EPHB4	11799.7	-1.42681	0.353816	-4.03264	5.52e-05	0.00170156
ZNF641	1817.08	0.736422	0.18261	4.03276	5.51e-05	0.00170156
GJC2	873.704	-1.67343	0.414947	-4.03287	5.51e-05	0.00170156
INVS	5425.96	0.81348	0.201794	4.03124	5.55e-05	0.00170883
RPS6KA1	4753.44	-0.902405	0.223926	-4.02993	5.58e-05	0.00171549
PRSS55	185.433	-2.5132	0.623724	-4.02935	5.59e-05	0.00171679
LAMC1	17909.7	0.901273	0.223762	4.02783	5.63e-05	0.00172503
ABCD2	83.6374	1.55331	0.385833	4.02587	5.68e-05	0.0017365
SLC25A37	6443.68	-1.03225	0.256478	-4.02473	5.7e-05	0.00173909
TMEM53	5659.71	-0.512337	0.127297	-4.02475	5.7e-05	0.00173909
UNC5C	2938.6	1.37077	0.340683	4.02359	5.73e-05	0.00174167
RBM12B	2866.51	0.787213	0.195633	4.02392	5.72e-05	0.00174167
KIAA0556	7914.48	-0.511792	0.12729	-4.02067	5.8e-05	0.00175457
BIN3	3761.37	-0.876091	0.217897	-4.02067	5.8e-05	0.00175457
DOK6	819.221	1.18887	0.295688	4.02069	5.8e-05	0.00175457
KLK13	136.5	-3.36133	0.836436	-4.01864	5.85e-05	0.0017668
RNF220	5363.74	-0.654067	0.162804	-4.01751	5.88e-05	0.00177232
SEMA3F	3252.65	-1.22555	0.305097	-4.0169	5.9e-05	0.00177397
SERPINB4	217.887	-3.60767	0.898498	-4.01522	5.94e-05	0.00178366
EML3	4779.27	-0.546352	0.136169	-4.01231	6.01e-05	0.0018028
LAPTM4B	8560.52	1.1927	0.29738	4.01069	6.05e-05	0.00181222
PARP4	18322.1	-0.740536	0.18478	-4.00766	6.13e-05	0.00183265
TMEM9	4589.73	0.943119	0.235434	4.00587	6.18e-05	0.00184076
DOK4	6597.63	-1.24545	0.311009	-4.00455	6.21e-05	0.00184076
AMIGO2	4976.29	-2.1981	0.548901	-4.00455	6.21e-05	0.00184076
ACE2	355.128	2.38609	0.595884	4.00428	6.22e-05	0.00184076
CDC42EP5	2302.85	-1.60274	0.400234	-4.0045	6.21e-05	0.00184076
GALNT16	256.709	1.50944	0.376869	4.00522	6.2e-05	0.00184076
CCDC64B	5739.54	-1.20153	0.30031	-4.00096	6.31e-05	0.00186379
SLC7A1	9725.3	-0.888982	0.222215	-4.00055	6.32e-05	0.00186395
AHDC1	6382.27	-0.909121	0.227338	-3.99898	6.36e-05	0.00187024
STAP1	71.9535	1.30339	0.325906	3.99928	6.35e-05	0.00187024
ICA1	9357.41	-1.04691	0.261989	-3.996	6.44e-05	0.00187971
DNAH2	1401.81	-1.75482	0.439046	-3.9969	6.42e-05	0.00187971
PTGES	676.881	-2.43258	0.608773	-3.99587	6.45e-05	0.00187971
PDZD3	722.614	-2.84085	0.710893	-3.99618	6.44e-05	0.00187971
CD226	625.88	0.869434	0.217562	3.99626	6.44e-05	0.00187971
GJB3	3841.48	-1.48758	0.372375	-3.99485	6.47e-05	0.00188481
AIM1L	2153.34	-1.66945	0.418086	-3.99307	6.52e-05	0.00189596
SOX6	7513.83	1.37369	0.344198	3.99099	6.58e-05	0.00190964
TACC2	10011.5	-1.2411	0.311409	-3.98543	6.74e-05	0.00195174
LY6G6C	45.1744	-1.91302	0.480068	-3.9849	6.75e-05	0.00195302
NPHP4	2601.19	-0.782985	0.196563	-3.98337	6.79e-05	0.00195371
TFEC	1204.18	1.2371	0.310572	3.9833	6.8e-05	0.00195371
TMEM133	548.615	-1.21655	0.305369	-3.98387	6.78e-05	0.00195371
RIC3	253.724	1.7851	0.448079	3.9839	6.78e-05	0.00195371
BTBD16	1302.18	-2.27891	0.572436	-3.98107	6.86e-05	0.0019659
HSPA4L	1194.46	1.23297	0.309692	3.98129	6.85e-05	0.0019659
HRASLS2	368.315	-2.48898	0.625485	-3.97928	6.91e-05	0.00197763
PCDH9	1023.33	1.53931	0.387619	3.97119	7.15e-05	0.00204278
FRRS1L	15.7149	2.34899	0.591606	3.97053	7.17e-05	0.0020452
BCO2	845.914	1.84374	0.464486	3.96942	7.2e-05	0.00205151
FBXO43	71.9985	0.965022	0.243236	3.96742	7.27e-05	0.00206555
ZNF618	5983.49	0.821309	0.207068	3.96638	7.3e-05	0.00207133
CCDC42B	887.907	-1.73357	0.437198	-3.96517	7.33e-05	0.0020786
FCHSD1	2885.73	-0.680401	0.171629	-3.96438	7.36e-05	0.00208229
AC114494.1	2397.34	-1.38584	0.34996	-3.96	7.5e-05	0.00211756
FGFR1	3330.78	1.52358	0.384819	3.95922	7.52e-05	0.00212113
FH	3165.09	0.829345	0.209493	3.95882	7.53e-05	0.00212138
CD82	12781.1	-1.22948	0.31068	-3.95738	7.58e-05	0.00213089
SERINC2	22460.4	-1.25393	0.317006	-3.95554	7.64e-05	0.00214403
SIRT7	3240.63	-0.840216	0.212447	-3.95494	7.66e-05	0.00214615
LFNG	6864.02	-1.31533	0.332644	-3.95415	7.68e-05	0.00214985
BCL9L	18570.8	-0.894526	0.226308	-3.95269	7.73e-05	0.0021597
RAB7A	20936.7	-0.442826	0.112045	-3.95223	7.74e-05	0.00216057
LBR	4434.84	0.616798	0.156114	3.95094	7.78e-05	0.00216883
TAS2R38	28.5934	-3.54263	0.89704	-3.94924	7.84e-05	0.00218094
GIPR	1370.33	-1.50684	0.381626	-3.94848	7.86e-05	0.00218452
TMEM81	106.448	0.548292	0.138901	3.94735	7.9e-05	0.00219156
FCRL2	44.4993	2.06585	0.523447	3.94663	7.93e-05	0.00219474
FANK1	2480.51	-1.28022	0.324464	-3.94563	7.96e-05	0.0021958
FBXO17	1015.08	1.53058	0.387965	3.94515	7.98e-05	0.0021958
CPNE4	1922.02	-2.33223	0.591177	-3.94506	7.98e-05	0.0021958
FCRL3	96.056	1.81322	0.459606	3.94517	7.97e-05	0.0021958
MS4A1	113.257	2.45114	0.621999	3.94074	8.12e-05	0.00223226
RHO	6.74192	2.14922	0.545847	3.93741	8.24e-05	0.00226011
LAX1	155.996	1.72788	0.438959	3.93631	8.27e-05	0.00226701
AHNAK	133926	-0.927478	0.235858	-3.93235	8.41e-05	0.0023012
PPP4R1L	2616.44	-1.05624	0.268767	-3.92994	8.5e-05	0.00231564
ZG16B	1803.95	-1.97091	0.501535	-3.92976	8.5e-05	0.00231564
VEPH1	1424.7	1.53781	0.391321	3.92978	8.5e-05	0.00231564
ABHD17C	9594.2	-1.15581	0.294187	-3.92884	8.54e-05	0.00232105
LRCH1	11526.6	-0.941282	0.239791	-3.92542	8.66e-05	0.00235069
PLP1	68.6971	2.0372	0.519066	3.92474	8.68e-05	0.0023538
GRB14	1827.84	1.69841	0.432818	3.92407	8.71e-05	0.00235465
ALPPL2	341.915	-3.77046	0.960887	-3.92394	8.71e-05	0.00235465
TSC2	9735.24	-0.54625	0.139327	-3.92065	8.83e-05	0.00238351
MVP	25722.8	-0.917417	0.234131	-3.91839	8.91e-05	0.00240238
RNF126	3418.72	-0.67796	0.17312	-3.91613	9e-05	0.0024205
KRT15	5091.74	-2.44607	0.624657	-3.91586	9.01e-05	0.0024205
GSTA4	693.346	1.23895	0.316527	3.91421	9.07e-05	0.0024335
DUSP7	3281.06	-1.1506	0.293998	-3.91363	9.09e-05	0.00243571
ABTB1	3921.29	-0.967805	0.247365	-3.91246	9.14e-05	0.00244393
TRIAP1	871.837	0.761392	0.194696	3.91066	9.2e-05	0.00245857
ASTN1	64.5255	2.04872	0.524031	3.90955	9.25e-05	0.00246628
SOAT1	3745.95	0.772505	0.197722	3.90703	9.34e-05	0.0024885
MAPK3	7013.51	-1.03059	0.263916	-3.90499	9.42e-05	0.0025059
C6orf222	950.999	-3.05571	0.782887	-3.90313	9.5e-05	0.00252151
EFHD2	13186.2	-1.02216	0.262021	-3.90107	9.58e-05	0.00252477
TSC22D1	17055.7	-0.794686	0.203716	-3.90095	9.58e-05	0.00252477
FSCN2	724.027	1.30334	0.333983	3.90242	9.52e-05	0.00252477
CNTD2	99.0963	-1.96797	0.504478	-3.90099	9.58e-05	0.00252477
CA4	23.7024	1.81322	0.464799	3.90109	9.58e-05	0.00252477
IL26	25.0843	1.89929	0.486911	3.9007	9.59e-05	0.00252477
MSLNL	763.152	-2.50701	0.643044	-3.89865	9.67e-05	0.00253879
GRM8	665.291	1.66041	0.425858	3.89898	9.66e-05	0.00253879
MKNK2	10963.3	-0.805575	0.206767	-3.89605	9.78e-05	0.00256254
CACNA1D	10052.3	1.82613	0.468782	3.89548	9.8e-05	0.00256485
SNX27	6052.18	0.553035	0.142204	3.88902	0.00010065	0.00263026
ZBTB7C	2991.33	-1.82945	0.470482	-3.88845	0.000100888	0.00263268
DDR1	26392.7	-1.05356	0.270987	-3.88786	0.000101131	0.00263522
PNLDC1	56.9353	1.3336	0.343328	3.88433	0.000102613	0.00267001
KIAA1522	21296	-0.912415	0.23495	-3.88344	0.000102989	0.0026721
C1orf110	523.701	-3.83224	0.986808	-3.88347	0.000102975	0.0026721
MUC5AC	55935.4	-3.673	0.946179	-3.88193	0.000103631	0.00268108
PLEKHM1	6573.58	-0.839447	0.216232	-3.88216	0.000103534	0.00268108
SNX33	5910.32	-0.603626	0.155769	-3.87513	0.000106567	0.00275312
ANKZF1	3816.78	-0.538141	0.138917	-3.87383	0.000107137	0.0027639
KIAA1377	1593.21	-1.52838	0.394616	-3.87309	0.000107463	0.00276443
GSTA2	2216.33	4.36418	1.12679	3.87311	0.000107456	0.00276443
CALML5	20.8394	-5.461	1.41011	-3.87274	0.000107618	0.00276448
RWDD2A	480.899	0.811596	0.209691	3.87044	0.000108641	0.0027868
N4BP1	9162.14	-0.51053	0.132001	-3.86762	0.000109903	0.00281521
PKNOX2	745.509	1.5007	0.388053	3.86726	0.000110067	0.00281541
PRICKLE4	2295.68	-1.18951	0.307647	-3.86647	0.00011042	0.00282047
CACNG7	11.9859	2.22696	0.576598	3.86223	0.000112355	0.00286584
FAM13C	451.371	1.45567	0.376952	3.86169	0.000112606	0.0028682
ZBTB7A	9498.92	-0.651059	0.16866	-3.86018	0.000113305	0.00288195
SCAMP2	9670.58	-0.654834	0.169657	-3.85976	0.000113499	0.00288269
SLAMF1	238.156	1.34204	0.347729	3.85943	0.000113652	0.00288269
MARK2	10540.5	-0.552194	0.143099	-3.85882	0.000113934	0.00288424
NFATC2IP	5534.01	-0.498885	0.129291	-3.85861	0.000114032	0.00288424
CITED1	39.2288	2.40993	0.624734	3.85752	0.000114541	0.00289308
MAN1A2	7320.28	0.673731	0.174774	3.85488	0.000115789	0.00291646
FZD9	16.3059	1.66436	0.431735	3.85504	0.000115712	0.00291646
CYP7B1	2896.67	1.326	0.34408	3.85376	0.000116318	0.00292572
TELO2	3795.87	-0.659427	0.17117	-3.85247	0.000116934	0.00293714
RNF19A	11062	0.827496	0.214841	3.85167	0.000117316	0.00294264
PROM2	10307.7	-1.68482	0.437555	-3.85053	0.000117864	0.00295231
KCNH3	458.199	1.65388	0.429712	3.84881	0.000118693	0.00296898
CXCL9	2392.8	2.29015	0.595359	3.84667	0.000119734	0.00299086
WARS2	2016.57	0.777331	0.202199	3.84438	0.000120856	0.00300646
BTG2	3816.69	1.29421	0.336634	3.84457	0.000120764	0.00300646
KRT13	822.156	-3.24563	0.844126	-3.84496	0.000120574	0.00300646
KCNA2	65.6825	1.72766	0.449504	3.84348	0.0001213	0.00301338
PPARG	10105.5	-1.51514	0.394315	-3.84246	0.000121805	0.0030215
A4GALT	2723.67	-1.775	0.46198	-3.84215	0.000121961	0.0030215
MYOF	30711	-1.14175	0.297224	-3.84139	0.000122338	0.00302669
CRHR1	9.47287	2.31502	0.602806	3.8404	0.000122835	0.00303484
PRKAB2	3762.97	0.837755	0.21828	3.83798	0.000124051	0.00306072
FAM69C	79.5	2.65174	0.690997	3.83755	0.000124266	0.00306184
HRH1	5912.78	-1.04798	0.273135	-3.83686	0.000124617	0.00306216
GZMK	93.3752	1.67643	0.436889	3.83719	0.000124448	0.00306216
SLC16A3	28145.5	-0.944359	0.246281	-3.83448	0.000125829	0.00308777
GKAP1	671.282	1.02624	0.267829	3.83169	0.000127268	0.00311833
C6orf201	2355.4	1.3096	0.341807	3.83139	0.000127419	0.00311833
B3GALT4	2622.46	-0.649524	0.169602	-3.82968	0.000128308	0.00313585
ARHGEF37	2196.5	-0.894517	0.233616	-3.82901	0.000128661	0.00313601
OLIG2	13.6079	2.51233	0.656128	3.82902	0.000128653	0.00313601
ADAMTSL3	1554.4	1.52492	0.398293	3.82864	0.000128853	0.00313645
CLDN6	172.351	-3.20003	0.835997	-3.8278	0.000129292	0.00314292
S100A2	3447.8	-2.85399	0.745755	-3.82698	0.000129725	0.00314922
ABCB10	2463.34	0.45868	0.119922	3.82481	0.000130872	0.00316858
GOLGA6L4	27.3293	-1.72709	0.451531	-3.82497	0.000130788	0.00316858
MOGAT1	353.779	2.59458	0.679062	3.82082	0.000133008	0.00321598
ANKRD20A3	21.7862	2.07881	0.544136	3.8204	0.000133238	0.00321725
ESYT2	16255.8	-0.799804	0.209511	-3.81748	0.000134823	0.00324482
CMIP	34964.4	-0.639464	0.167517	-3.81731	0.000134917	0.00324482
CACNA1H	2739.27	1.30337	0.341413	3.81759	0.000134764	0.00324482
ARHGEF16	5922.58	-1.19418	0.31291	-3.81636	0.000135435	0.00325295
CDC37L1	1331.03	0.613177	0.160685	3.81601	0.000135627	0.00325326
STON2	2894.08	-1.2859	0.337056	-3.8151	0.00013613	0.003261
C7	3105.05	2.08659	0.547039	3.81434	0.000136546	0.00326665
AP003774.4	14.9022	1.18573	0.311079	3.81166	0.000138037	0.00329796
PRDX4	4151.31	0.871689	0.228738	3.81086	0.000138484	0.00330133
FSCN1	15599.1	-1.50915	0.396024	-3.81076	0.000138543	0.00330133
KIF26A	401.474	1.28571	0.337428	3.81033	0.00013878	0.0033021
SLITRK2	23.237	2.52364	0.662365	3.81005	0.00013894	0.0033021
CUL4A	9566.42	-0.549168	0.14415	-3.80971	0.000139132	0.00330234
RP11-347C12.3	56.8786	-1.51294	0.397208	-3.80894	0.000139563	0.00330391
FBXO24	404.76	-0.995058	0.26123	-3.80912	0.000139461	0.00330391
PCDH10	18.6824	1.94	0.509383	3.80853	0.000139798	0.00330514
SHE	521.909	1.14072	0.299627	3.80714	0.000140585	0.00331942
TRMT1L	2078.4	0.472677	0.124178	3.80644	0.00014098	0.00332441
TAF3	3615.13	0.573517	0.150763	3.80409	0.000142324	0.0033474
LAMP2	10467.2	0.702597	0.184693	3.80414	0.000142297	0.0033474
C1orf105	1708.35	0.673691	0.17721	3.80166	0.00014373	0.00337606
TRAT1	65.0624	1.51874	0.399639	3.80028	0.000144532	0.0033905
BMP6	944.626	1.85976	0.48973	3.79752	0.000146154	0.00342412
SHKBP1	5815	-0.892331	0.235027	-3.79671	0.000146627	0.00343077
C20orf26	443.591	-1.91618	0.5048	-3.79593	0.000147093	0.00343724
IP6K3	268.847	-2.10586	0.55482	-3.79558	0.000147299	0.00343761
SLC26A11	1151.77	0.989346	0.260748	3.79426	0.000148085	0.0034515
KLK11	3693.37	-2.37244	0.625402	-3.79346	0.000148564	0.0034539
KRTAP9-1	3.79055	-4.20114	1.10747	-3.79345	0.000148569	0.0034539
ABCB5	52.958	1.59058	0.419533	3.79132	0.000149847	0.00347913
OTOA	47.1098	0.995167	0.262585	3.78989	0.000150714	0.0034948
GJB4	1341.84	-1.78038	0.469947	-3.78846	0.000151585	0.00351048
B3GNT3	9585.44	-1.12868	0.298074	-3.78658	0.000152735	0.0035326
TTYH1	657.049	1.05857	0.279752	3.78398	0.000154342	0.00356522
ARHGEF28	11888.3	-1.08362	0.286726	-3.77929	0.000157279	0.00362843
KIF16B	6075.08	-0.643362	0.170342	-3.77689	0.000158799	0.00365884
IARS2	7610.73	0.603146	0.159795	3.77449	0.000160336	0.00367841
CLTB	11809.4	-1.25276	0.331863	-3.77492	0.000160062	0.00367841
EFR3B	181.782	1.11706	0.295907	3.77504	0.000159979	0.00367841
UNC80	63.9678	2.09993	0.556376	3.7743	0.000160461	0.00367841
NFIB	13021.5	1.01612	0.269437	3.77129	0.000162406	0.00371577
KCNK7	103.269	-0.979323	0.259689	-3.77114	0.000162501	0.00371577
TEAD3	5550.36	-0.69111	0.183285	-3.77068	0.000162803	0.00371799
ABLIM2	4449.53	-1.1157	0.29598	-3.76953	0.000163554	0.00373044
STK24	17884.5	-0.68926	0.182897	-3.76857	0.000164188	0.00374017
RAB3GAP2	7172.49	0.454407	0.120632	3.76688	0.000165301	0.00376081
C3orf52	3569.04	-0.92095	0.244647	-3.7644	0.000166953	0.00379362
ARHGAP32	18591.5	-0.80794	0.214703	-3.76306	0.000167845	0.00380912
ECI2	2493.4	1.28878	0.3426	3.76177	0.000168714	0.00382403
IGF1R	18803.9	-1.23583	0.328672	-3.76008	0.000169858	0.00384516
FRS3	1910.65	-0.986429	0.262569	-3.75683	0.000172079	0.00389058
STXBP4	1761.73	0.790484	0.210437	3.75639	0.00017238	0.00389253
COL7A1	12246.2	-2.17846	0.580014	-3.75588	0.000172737	0.00389572
ADAM7	27.726	-2.73004	0.726973	-3.75536	0.000173092	0.00389888
GTF2E1	1181.57	-0.484296	0.128991	-3.7545	0.000173687	0.00390258
AL021546.6	893.935	0.710628	0.18927	3.75458	0.000173634	0.00390258
GLCCI1	2415.78	1.27783	0.340558	3.75217	0.000175308	0.00393412
ADTRP	1096.84	-1.74645	0.465585	-3.75109	0.000176069	0.00394629
LIMS3	5.64698	2.45555	0.654913	3.74944	0.000177233	0.00396749
EME2	5846.09	-0.552203	0.147326	-3.74818	0.000178122	0.00398247
TFF3	3353.27	-3.08383	0.823075	-3.74672	0.000179163	0.00400079
MUC16	26014.5	-3.5185	0.93928	-3.74596	0.000179708	0.00400309
B4GALT2	3800.08	-0.743329	0.198433	-3.746	0.000179677	0.00400309
FAM154A	111.226	1.16709	0.311588	3.74563	0.000179944	0.00400342
VDR	3880.65	-0.971454	0.259414	-3.7448	0.000180539	0.00401173
WDR26	10448.1	0.498166	0.133074	3.74354	0.000181448	0.00402699
DTX2	5687.86	-0.880521	0.235264	-3.74269	0.000182059	0.00403561
FCRL1	71.2791	1.94144	0.518868	3.74168	0.000182792	0.0040469
DGKA	5814.04	-1.0447	0.279245	-3.74115	0.000183182	0.00405058
NUDT15	1253.88	-0.705755	0.188686	-3.74036	0.000183757	0.00405834
KIAA0226	3935.44	-0.507637	0.135816	-3.73768	0.000185726	0.00409683
ITGA2	24118.6	-1.34886	0.360979	-3.73668	0.000186465	0.00410812
CDC40	1799.58	0.584004	0.156304	3.73633	0.000186723	0.0041088
GRID1	1720.22	1.54463	0.413593	3.73466	0.000187967	0.00413116
KCTD14	600.847	-1.43823	0.385228	-3.73347	0.000188863	0.00414584
RASGRF1	567.166	1.99196	0.533667	3.7326	0.000189512	0.00415503
CDK19	5263.51	0.642393	0.172204	3.73042	0.000191161	0.00418067
MED15	16166.2	-0.699722	0.187593	-3.72999	0.000191485	0.00418067
FRMPD3	289.603	-2.33476	0.625948	-3.72997	0.000191505	0.00418067
CSPG5	107.855	1.73672	0.46563	3.72984	0.000191604	0.00418067
TMEM173	5166.63	-1.0179	0.272976	-3.7289	0.000192319	0.00419121
CRIP2	8216.69	-1.24845	0.335063	-3.72603	0.00019452	0.0042303
ATP1A2	116.044	2.19141	0.588147	3.72595	0.00019458	0.0042303
ERO1LB	1490.29	0.914138	0.24575	3.71978	0.000199395	0.00431284
C19orf55	2055.63	-0.837523	0.225167	-3.71956	0.000199567	0.00431284
ITK	350.404	1.24035	0.333432	3.71996	0.000199253	0.00431284
ZNF658	260.653	0.806785	0.21688	3.71996	0.000199255	0.00431284
SNTN	47.512	-2.3429	0.629845	-3.7198	0.000199381	0.00431284
ERBB2	20777.9	-0.849439	0.228484	-3.71772	0.000201031	0.00432897
RNPEPL1	12604	-0.763868	0.205465	-3.71775	0.000201003	0.00432897
FAT2	2314.81	-2.4081	0.647689	-3.71799	0.000200814	0.00432897
C19orf33	25.3238	-1.5957	0.429312	-3.71687	0.000201708	0.0043384
TNFRSF10A	2395.23	-0.92324	0.248526	-3.71487	0.000203312	0.00436772
ZC3H11A	14042.9	0.453969	0.122339	3.71074	0.000206658	0.00443432
TGIF1	4144.97	-0.619047	0.166906	-3.70895	0.000208117	0.00446035
MUC12	813.666	-1.71471	0.462453	-3.70787	0.000209011	0.00447421
KLHL5	5816.39	0.949928	0.256477	3.70376	0.000212426	0.00454196
GOLT1A	1415.47	0.968682	0.261638	3.70237	0.000213595	0.00456157
CLSTN1	21385.1	-0.999056	0.26995	-3.7009	0.000214837	0.00457729
UPK2	1014.28	-1.15873	0.313068	-3.70119	0.000214588	0.00457729
PSEN2	1800.93	0.781644	0.211275	3.69965	0.000215894	0.0045944
GRIN2D	2293.51	-1.50773	0.407696	-3.69818	0.000217154	0.00461579
NT5M	197.672	1.22933	0.332605	3.69607	0.000218965	0.00464883
DRD1	224.655	-2.65285	0.717814	-3.69573	0.000219257	0.00464959
SLC4A7	3650.63	0.90627	0.245307	3.69443	0.000220383	0.00466799
FOXK1	13036.2	-0.710798	0.192458	-3.69326	0.000221397	0.004684
ZPBP	158.291	2.61115	0.707074	3.69289	0.000221719	0.00468534
SRSF12	262.175	0.967157	0.261937	3.69233	0.000222213	0.0046903
KIAA0895L	2235.1	-0.489877	0.132763	-3.68987	0.00022437	0.00473031
CEP170B	15610.6	-0.766333	0.207752	-3.68869	0.000225412	0.00474675
SRRM2	80279	-0.55165	0.149631	-3.68673	0.000227155	0.0047779
KCNK6	2622.73	-1.1503	0.312254	-3.68386	0.000229729	0.00482643
SLC6A9	2411.57	-1.01818	0.276491	-3.68252	0.000230938	0.00484621
AC097381.1	80.0968	-0.974861	0.264931	-3.67968	0.000233524	0.00489481
ZFP57	701.126	-3.79182	1.03063	-3.67913	0.000234035	0.00489985
LRFN4	3210.22	-0.968102	0.263159	-3.67878	0.000234353	0.00490085
RIOK3	10919.7	-1.18446	0.322002	-3.67844	0.000234669	0.00490179
DDX11	3579.82	-1.05042	0.285617	-3.67772	0.000235326	0.00490986
THEMIS	533.305	1.44726	0.393579	3.67719	0.000235819	0.00491447
SLC12A9	7729.97	-1.12977	0.307269	-3.6768	0.000236175	0.00491625
C10orf12	887.123	-0.65908	0.17929	-3.67605	0.000236872	0.0049251
CYP4B1	353.646	-2.82797	0.769549	-3.67484	0.000237996	0.00494278
LGALS7	10.6346	-4.32401	1.17697	-3.67386	0.000238915	0.0049562
JAKMIP1	299.869	1.30896	0.356356	3.6732	0.000239534	0.00496335
SLC35F2	3010.96	-1.01752	0.277048	-3.67273	0.000239971	0.00496671
LYPLA2	4580.42	-0.742406	0.20217	-3.67219	0.000240485	0.00497167
C1QL4	17.2779	2.3227	0.63258	3.67179	0.000240857	0.00497368
ASAP2	24040.6	-0.936465	0.25513	-3.67054	0.000242038	0.00499238
ZBED2	597.942	-2.40847	0.656257	-3.67001	0.000242545	0.00499714
ZNF704	5424.74	1.19529	0.325742	3.66943	0.000243093	0.00499927
PLEKHG5	3875.77	-1.25487	0.341989	-3.66932	0.0002432	0.00499927
HMGA1	38454.5	-1.40713	0.383613	-3.6681	0.000244363	0.0050118
P2RY10	80.0598	1.37573	0.375027	3.66836	0.000244116	0.0050118
C9orf50	511.172	-1.63719	0.446652	-3.66548	0.000246877	0.00505191
PSRC1	654.279	-0.976875	0.266502	-3.66554	0.00024682	0.00505191
COL14A1	3359.08	1.44977	0.395633	3.66442	0.000247901	0.00506714
PER2	3990.07	-0.752422	0.205362	-3.66388	0.000248419	0.0050683
LIFR	2856.93	1.19678	0.326651	3.66378	0.000248518	0.0050683
PDIA2	250.814	-2.38475	0.651388	-3.66104	0.000251196	0.00511717
SPATA33	820.563	-0.703008	0.192049	-3.66057	0.000251651	0.00512067
PLEK2	4640.13	-1.12403	0.307127	-3.65982	0.000252394	0.00513003
KPNA1	7129.67	-0.392254	0.107195	-3.65927	0.000252934	0.00513525
ST8SIA5	50.5181	1.34717	0.368303	3.65777	0.000254421	0.00515964
AC016586.1	207.766	-0.737328	0.20176	-3.65448	0.000257707	0.00522044
WFDC6	3.2396	-3.64067	0.996445	-3.65366	0.000258527	0.0052312
MAGEE1	124.078	1.43487	0.392867	3.65231	0.000259891	0.00525293
PYHIN1	245.385	1.30962	0.358684	3.65118	0.000261036	0.00527019
GAP43	1743.43	-1.81851	0.498292	-3.64949	0.000262759	0.00529907
POMGNT1	6592.94	-0.770291	0.211157	-3.64796	0.000264331	0.00532485
FAM3C	10789.4	-1.38663	0.380172	-3.64738	0.000264932	0.00533101
MDFI	4747.83	-1.11289	0.305314	-3.64506	0.000267329	0.00536732
BLCAP	10914.2	-0.773667	0.212246	-3.64514	0.000267248	0.00536732
ISL1	223.957	-2.93458	0.805324	-3.64398	0.000268455	0.00538397
GSPT2	839.905	1.08934	0.299038	3.6428	0.000269685	0.00540265
C10orf55	13867.3	-1.76302	0.484376	-3.63978	0.000272866	0.00546033
TMEM38B	826.234	0.901143	0.24767	3.63848	0.00027425	0.00547593
SSBP3-AS1	62.8534	-0.89448	0.245834	-3.63856	0.000274166	0.00547593
TRIM45	546.936	0.949775	0.261063	3.63811	0.000274645	0.00547778
PLAU	13864.9	-1.76238	0.484515	-3.63741	0.000275394	0.00548667
KIF21A	4417.03	0.849844	0.233664	3.63703	0.000275795	0.00548862
QRFPR	31.6392	-3.11075	0.856151	-3.63341	0.000279696	0.00556015
MDM4	6618.93	0.684921	0.188534	3.63288	0.000280277	0.00556559
DCLK3	44.7758	1.27976	0.352346	3.63212	0.000281098	0.00557578
GP2	244.826	5.27224	1.45214	3.63067	0.000282688	0.00560118
ANKRD44	4419.61	0.838652	0.231017	3.63025	0.000283142	0.00560404
TBC1D10C	577.481	0.871532	0.240131	3.6294	0.00028408	0.00561148
AP003041.2	27.1009	-1.35334	0.372887	-3.62935	0.000284137	0.00561148
ZNF124	4656.36	0.933688	0.257383	3.62763	0.000286038	0.00564008
CDC42EP2	2648.92	-1.26767	0.349492	-3.62719	0.00028652	0.00564008
AC005481.5	95.1907	-2.01778	0.556266	-3.62737	0.000286318	0.00564008
PGM2L1	3445.45	-1.14315	0.315189	-3.62687	0.000286874	0.00564092
OTUB1	7684.31	-0.600657	0.165633	-3.62645	0.000287348	0.00564412
ART4	802.712	1.89649	0.523129	3.62527	0.000288657	0.00566368
SFTPA1	50.6541	-3.03264	0.836838	-3.62393	0.00029016	0.00568701
AC112205.1	3439.77	0.784927	0.2167	3.62218	0.000292128	0.00571939
TMEM55A	1106.67	1.01768	0.281163	3.61956	0.000295107	0.00577148
SLC30A8	182.981	-3.06997	0.848649	-3.61747	0.000297491	0.00581183
NEBL	8860.5	-1.4821	0.409839	-3.6163	0.000298838	0.00582558
LIPM	137.018	-1.47194	0.407007	-3.61649	0.00029863	0.00582558
SDHC	5318.59	0.60343	0.166889	3.61575	0.000299482	0.00583185
SERPINB5	5406.02	-2.21923	0.613974	-3.61454	0.000300876	0.00585271
ANO9	5628.4	-1.35433	0.375008	-3.61147	0.000304466	0.00591619
TROVE2	4424.87	0.555058	0.153725	3.61071	0.00030536	0.0059272
USP51	104.182	1.02925	0.285082	3.61039	0.000305741	0.00592824
PLEC	146626	-1.05914	0.293411	-3.60974	0.000306506	0.0059367
GNG7	987.699	1.10297	0.305588	3.60934	0.000306982	0.00593957
SKA2	1887.82	0.591904	0.164025	3.60863	0.000307822	0.00594948
DAGLB	3037.17	-0.459874	0.127454	-3.60815	0.000308384	0.00595398
C1QTNF8	91.0942	-3.54462	0.983302	-3.60481	0.00031238	0.00602471
SPDEF	2515.77	-2.22151	0.616439	-3.60378	0.000313625	0.00604228
PNMT	99.4272	-2.57663	0.715051	-3.60343	0.000314051	0.00604407
RIN1	2262.85	-1.1399	0.316506	-3.60152	0.00031636	0.00607966
WNK3	316.981	1.25835	0.349437	3.60107	0.000316908	0.00607966
SYT6	29.7732	1.65076	0.458395	3.60117	0.000316793	0.00607966
MLPH	26408.2	-1.54353	0.428861	-3.59914	0.000319275	0.00611859
TUB	343.585	1.30978	0.363963	3.59867	0.000319852	0.00612317
ZNF669	348.864	0.629474	0.174953	3.59796	0.000320727	0.00612953
CCR4	82.5912	1.41056	0.392058	3.59785	0.000320861	0.00612953
CEACAM21	197.018	1.01006	0.280899	3.5958	0.000323394	0.00615843
C7orf57	212.202	-2.07291	0.576412	-3.59624	0.000322856	0.00615843
CDH16	37.1055	-2.62048	0.728712	-3.59604	0.000323094	0.00615843
NSMF	6261.69	-0.905305	0.251798	-3.59536	0.000323949	0.00616252
C1orf115	1990.61	1.2693	0.35317	3.59402	0.000325621	0.00618499
ZNF382	179.552	0.877632	0.244203	3.59386	0.000325813	0.00618499
N4BP2	2370.38	0.715205	0.199181	3.59072	0.000329762	0.00625338
MOG	43.7047	-3.43141	0.956043	-3.58918	0.000331723	0.00628401
EPHA4	4229.29	-1.65592	0.461476	-3.58831	0.000332833	0.00629707
RALBP1	7237.63	-0.60757	0.16933	-3.58809	0.000333109	0.00629707
CYS1	490.674	2.00009	0.557763	3.58591	0.000335902	0.00634326
SEMA6A	4769.38	1.51091	0.421521	3.58441	0.000337835	0.00636648
SERPINA4	11.0963	1.96129	0.547133	3.58467	0.000337503	0.00636648
ARHGEF4	3668.68	-1.93819	0.540773	-3.58412	0.000338222	0.00636716
GALNS	5087.19	-0.597078	0.166607	-3.58375	0.000338698	0.00636949
NUP133	3428.18	0.431704	0.120472	3.58345	0.000339086	0.00637017
TMEM205	11.9336	1.6452	0.459326	3.58177	0.000341279	0.00640473
AL590708.2	41.6732	-1.3656	0.381357	-3.58091	0.000342401	0.00641914
RAB39B	33.7004	1.41782	0.396101	3.57944	0.000344327	0.00644856
VPS13B	20434.8	0.607185	0.169756	3.57682	0.000347804	0.00650342
SMG9	3607.07	-0.848018	0.237114	-3.57642	0.000348333	0.00650342
PLA2G2C	53.3168	-1.51728	0.42422	-3.57664	0.000348039	0.00650342
CEP85L	2781.32	0.969088	0.271079	3.57492	0.000350334	0.00653403
R3HDM2	8984.82	0.739556	0.207016	3.57245	0.000353657	0.00658923
PLB1	1160.5	-1.06746	0.299001	-3.5701	0.000356849	0.00664186
ADCY2	712.19	2.34006	0.655523	3.56976	0.000357306	0.00664353
CHPF2	5468.77	-0.560159	0.156948	-3.56907	0.000358251	0.00665429
DOCK9	14942.3	-0.927806	0.260063	-3.56761	0.000360246	0.00668448
APBA2	1194.83	1.48156	0.415378	3.56677	0.000361407	0.00669915
PLEKHA7	21922.6	-0.855333	0.239892	-3.56549	0.000363174	0.00672504
RDH11	1051.28	0.652439	0.183078	3.56373	0.000365624	0.00676349
FHIT	16522.7	1.05829	0.297206	3.56078	0.000369751	0.00683285
MYO1A	1511.27	-2.80687	0.788481	-3.55984	0.000371081	0.00683649
RANGRF	510.177	0.827635	0.232489	3.55989	0.000371015	0.00683649
SEMA6D	2604.53	1.99887	0.561426	3.56034	0.000370373	0.00683649
AP001362.1	2443.1	-0.665094	0.186901	-3.55854	0.000372919	0.00685641
PCBP3	667.883	1.14869	0.322795	3.55858	0.000372862	0.00685641
OXSR1	6106.11	-0.715886	0.20125	-3.5572	0.000374824	0.00686934
TMEM43	2838.65	-0.681349	0.191553	-3.55698	0.00037514	0.00686934
SSBP3	9990.16	-0.709768	0.199503	-3.55768	0.000374148	0.00686934
GDPD3	837.537	-1.02635	0.288506	-3.55748	0.000374429	0.00686934
FXYD5	11938.8	-1.42516	0.400754	-3.55619	0.000376267	0.00687608
STOM	9013.55	1.03898	0.292148	3.55634	0.000376054	0.00687608
RMDN1	4485.28	0.575291	0.161798	3.55561	0.000377101	0.00688438
CCNG1	3715.08	0.750011	0.210957	3.55527	0.000377586	0.00688629
CGB5	139.659	-4.06588	1.1449	-3.55129	0.000383354	0.00698444
IGF2BP3	6880.07	-1.8739	0.527962	-3.54931	0.000386237	0.00701874
GRIA3	2829.76	-1.69048	0.476299	-3.5492	0.000386399	0.00701874
GRM5	824.72	2.30807	0.650261	3.54945	0.00038604	0.00701874
GABRR1	85.3134	-2.97245	0.83757	-3.5489	0.00038685	0.00701989
BPIFB1	778.017	-2.99218	0.843242	-3.54842	0.000387546	0.00702548
NR1D1	2930.43	-0.929854	0.262131	-3.54728	0.000389229	0.00704477
KCNN2	428.443	1.36305	0.384292	3.54691	0.000389777	0.00704477
KLK5	263.832	-4.43616	1.25066	-3.54704	0.000389579	0.00704477
AL391421.1	281.097	-0.961819	0.271274	-3.54557	0.000391771	0.00707376
PTDSS1	4835.06	0.734749	0.20736	3.54334	0.000395088	0.00712654
SLC9A3R2	9675.08	-0.895443	0.252791	-3.54223	0.000396759	0.00714246
ENTPD3	703.058	1.63387	0.461221	3.54249	0.000396368	0.00714246
FBXL8	1234.35	-0.863314	0.243823	-3.54074	0.000399011	0.00717353
NPY1R	1193.67	2.70555	0.764214	3.5403	0.000399674	0.00717353
RTN4RL1	759.295	1.67459	0.473002	3.54035	0.000399597	0.00717353
SNAP91	32.0643	2.20576	0.623302	3.53884	0.000401893	0.00720622
CSGALNACT1	5383.24	1.5291	0.432288	3.53721	0.000404375	0.00724355
NDUFAF6	6353.04	0.768113	0.217349	3.534	0.000409318	0.00732486
CRTAM	59.0767	1.07168	0.30329	3.53351	0.000410079	0.00733123
CBLC	4958.83	-1.28694	0.364369	-3.53198	0.000412467	0.00736149
TACSTD2	23476.1	-1.4763	0.41799	-3.5319	0.000412585	0.00736149
PGC	344.309	-3.3928	0.960924	-3.53077	0.000414357	0.00738584
GALNT3	7624.02	-1.00113	0.283638	-3.52959	0.000416201	0.00741141
KLHL21	5136.39	-0.887873	0.25159	-3.52904	0.000417065	0.0074195
GPR37L1	302.14	0.879891	0.249356	3.52866	0.000417667	0.00742291
EHD1	8787	-0.842004	0.238637	-3.52839	0.00041809	0.00742315
ZNF37A	2725.32	0.571261	0.162007	3.52616	0.00042163	0.00747866
CXCL13	352.642	1.61808	0.45894	3.52569	0.000422374	0.00748453
FAM81B	280.824	-2.13405	0.605468	-3.52463	0.000424068	0.0075072
ARHGEF19	1459.89	-1.10748	0.314281	-3.52384	0.000425333	0.00752225
TNFAIP6	558.126	1.46851	0.416942	3.5221	0.000428141	0.00755737
COL25A1	349.254	1.45077	0.411906	3.52209	0.000428154	0.00755737
PDE6B	252.56	1.21336	0.344733	3.5197	0.00043203	0.00761837
ZMAT4	89.1449	1.69924	0.483052	3.51771	0.000435288	0.00766835
RGAG1	105.636	2.01491	0.572926	3.51687	0.000436663	0.0076851
KLHL13	957.469	1.78189	0.507107	3.51383	0.000441699	0.00775865
ARL5C	8.77406	1.85547	0.528018	3.51404	0.000441349	0.00775865
IGFBP6	2626	-1.87889	0.534779	-3.51339	0.000442422	0.00776382
ANO1	18467.5	-1.34334	0.382491	-3.5121	0.000444588	0.00778149
COG7	4288.14	-0.446378	0.127087	-3.51237	0.000444123	0.00778149
RXFP4	46.1975	-1.73063	0.492775	-3.51202	0.000444718	0.00778149
WDR91	2205.76	1.01472	0.289098	3.50996	0.000448174	0.00783438
AGTR1	1054.99	1.74109	0.496396	3.50746	0.000452402	0.00790067
CCL13	213.044	-2.39225	0.682259	-3.50636	0.000454276	0.00792575
NBPF9	1033.83	0.55458	0.158196	3.50565	0.000455501	0.00793948
RHOBTB2	2949.67	-0.935087	0.266926	-3.50317	0.000459762	0.00800221
CD200R1L	366.777	-3.11838	0.890193	-3.50304	0.000459984	0.00800221
GLIS3	15419.3	0.992181	0.283258	3.50274	0.000460494	0.0080034
KRT19	120136	-1.49867	0.427897	-3.50241	0.000461066	0.00800566
RNF6	2867.18	-0.530094	0.151377	-3.50182	0.000462084	0.00800799
RHBDL2	2360.22	-1.08767	0.31058	-3.50205	0.000461697	0.00800799
GJA4	674.588	1.21758	0.347758	3.50123	0.000463111	0.00801811
MYD88	6544.9	-0.714377	0.204094	-3.50023	0.000464856	0.00804064
CTNND1	35064.7	-0.488361	0.139577	-3.49887	0.000467243	0.0080742
RP11-1012A1.4	34.1175	0.784628	0.2243	3.49813	0.00046854	0.0080889
TMEM234	1526.46	-0.679064	0.194175	-3.49718	0.000470209	0.00810998
BATF	856.609	-1.06866	0.305625	-3.49663	0.00047118	0.0081117
CNR2	66.7297	1.1294	0.322999	3.49661	0.000471204	0.0081117
LRCH4	7354.75	-0.949708	0.271686	-3.49561	0.000472986	0.00813446
ELOVL2	563.458	1.76163	0.503991	3.49536	0.000473424	0.00813446
CYP7A1	146.795	3.01676	0.863296	3.49446	0.000475014	0.00815404
QKI	10370.2	0.693487	0.198511	3.49344	0.000476832	0.00817749
IGF2BP1	1152.97	-2.78934	0.79882	-3.49182	0.000479745	0.00821966
RIPK4	4283.09	-1.1816	0.338444	-3.49127	0.000480736	0.00822885
RP11-977G19.10	481.92	0.64018	0.183478	3.48914	0.000484573	0.0082867
CEP78	1140.65	0.635343	0.182122	3.48855	0.000485655	0.00829584
CD22	373.28	1.3481	0.386459	3.48834	0.000486024	0.00829584
ARHGAP15	3655.3	1.06048	0.304109	3.48717	0.000488166	0.00832456
C9orf153	226.869	1.15509	0.331323	3.4863	0.000489755	0.0083438
LYSMD1	631.94	0.530881	0.152307	3.4856	0.000491026	0.00834644
GJB5	697.264	-2.11142	0.605707	-3.48588	0.000490519	0.00834644
PLA2G4D	98.5986	-1.84744	0.530041	-3.48546	0.000491292	0.00834644
GPRIN3	2598.19	1.0312	0.295914	3.48481	0.000492491	0.00835896
FHAD1	1818.98	-1.31822	0.378326	-3.48435	0.000493331	0.00836537
SMYD2	4293.77	0.61663	0.176995	3.48389	0.000494181	0.00837196
NPPC	8.83342	2.26988	0.651661	3.48322	0.000495426	0.00838521
MANEA	1138.1	0.746315	0.214305	3.4825	0.000496759	0.00839991
CSTL1	20.1715	-2.61804	0.751879	-3.48199	0.000497702	0.00840801
PODXL	15182.9	-1.40198	0.402957	-3.47924	0.000502832	0.00845777
TSHR	1426.54	1.3622	0.39149	3.47953	0.000502303	0.00845777
MXRA7	4095.74	0.932354	0.267908	3.48012	0.000501184	0.00845777
UBXN2A	2138.17	0.664786	0.191076	3.47916	0.000502982	0.00845777
GPR174	36.6615	1.39065	0.399645	3.47973	0.000501927	0.00845777
GGH	1633.09	1.16822	0.33581	3.47882	0.000503635	0.00846088
OSBPL7	4386.66	-1.11227	0.319837	-3.47762	0.000505888	0.00849086
NDUFAF4	428.457	0.594094	0.170849	3.47731	0.000506478	0.00849289
SIK1	5119.09	-1.3499	0.388296	-3.47648	0.000508046	0.0085113
SV2B	403.121	2.27435	0.654313	3.47594	0.000509061	0.00851407
ZNF831	184.596	1.31054	0.37704	3.47586	0.000509209	0.00851407
LMO1	41.8527	2.06419	0.593901	3.47565	0.000509622	0.00851407
RIMBP2	294.867	2.6915	0.774591	3.47473	0.000511361	0.00852913
GALR1	9.55614	1.84963	0.532318	3.47468	0.000511465	0.00852913
CPA5	19.3801	1.70394	0.490593	3.47324	0.000514219	0.00856717
RCAN2	1329.94	1.14186	0.328896	3.4718	0.000516987	0.00860536
TRIB2	4898	-0.856241	0.246703	-3.47073	0.00051904	0.0086316
C1orf106	10026.8	-0.885774	0.255344	-3.46894	0.000522516	0.00868143
STX1A	5227.93	-1.46231	0.421584	-3.46861	0.000523155	0.00868408
ONECUT1	2233.27	2.29223	0.661181	3.46688	0.000526545	0.00873236
FLI1	4064.45	0.970663	0.280008	3.46655	0.000527177	0.00873269
CACNB4	879.049	1.26491	0.364935	3.46613	0.000528012	0.00873269
FOLH1	408.34	1.29255	0.372895	3.46626	0.000527754	0.00873269
KLF5	15526.2	-1.11352	0.321348	-3.46514	0.000529952	0.00873776
CRYBG3	3145.31	-0.578366	0.166908	-3.46517	0.000529894	0.00873776
ACSF3	4501.81	-0.470594	0.135794	-3.46549	0.000529264	0.00873776
HSF5	34.8403	0.952468	0.274883	3.46499	0.000530248	0.00873776
CREG1	7272.99	0.691176	0.199578	3.46319	0.000533808	0.00878842
WDR89	1233.33	0.477421	0.137872	3.46279	0.000534602	0.0087935
SFN	7720.47	-1.45102	0.419141	-3.46188	0.000536417	0.00881535
TP53INP1	3119.5	0.932871	0.269524	3.46117	0.000537824	0.00882246
CD244	159.884	1.04126	0.300828	3.46132	0.00053753	0.00882246
CERS4	2239.51	1.5315	0.442538	3.46071	0.000538751	0.00882966
AJAP1	88.6901	1.36947	0.395792	3.46008	0.000540019	0.00884245
GALE	4924.47	-0.839401	0.242712	-3.45843	0.000543339	0.00888877
MYH6	10.4853	2.48613	0.718993	3.4578	0.000544605	0.00890145
PTPRN2	17336.8	-1.71365	0.496065	-3.4545	0.000551323	0.00898692
FGFR4	4754.46	1.67402	0.484569	3.45466	0.000550992	0.00898692
SSTR3	10.0447	1.7465	0.505504	3.45496	0.000550373	0.00898692
C1orf233	740.742	1.65241	0.478485	3.45343	0.000553513	0.0090145
LINGO1	445.26	1.38651	0.401645	3.45207	0.000556302	0.00905178
NTMT1	3405.49	-0.866049	0.250901	-3.45175	0.000556962	0.00905438
TTC9	2619.82	-1.39512	0.404319	-3.45054	0.000559461	0.00908686
RNPS1	8017.04	-0.500175	0.144969	-3.45023	0.000560104	0.00908914
OMD	199.23	1.75152	0.507691	3.44997	0.000560656	0.00908995
ENO2	5490.09	-1.27638	0.37005	-3.44921	0.000562238	0.00910744
CHTF18	1791.03	-0.828789	0.240317	-3.44873	0.000563232	0.0091154
C5orf38	12.8207	2.62589	0.761567	3.44801	0.00056473	0.00913148
PTPRU	9564.73	-1.20658	0.349981	-3.44755	0.000565696	0.00913894
AC023632.1	40.3633	0.922585	0.267737	3.44587	0.000569231	0.00918785
FGD3	1837.62	0.86237	0.250372	3.44436	0.000572414	0.00923101
ZFP2	248.635	0.860413	0.249843	3.44382	0.000573566	0.00924135
TMEM241	6331.59	-0.916254	0.266117	-3.44305	0.000575186	0.0092562
PRLR	2350.39	1.75161	0.50876	3.4429	0.000575509	0.0092562
SEC14L5	86.8979	-1.34312	0.39019	-3.44221	0.000576975	0.00927154
MYBPC3	365.132	-1.77498	0.515797	-3.44124	0.000579056	0.00929673
NUMA1	24704.8	-0.551538	0.160321	-3.44021	0.000581268	0.00932398
WWP2	8214.59	-0.44301	0.128806	-3.43935	0.000583102	0.00934512
ATRN	9794.99	0.777564	0.22612	3.43873	0.000584449	0.00935842
DLG5	13191.3	-0.913555	0.265733	-3.43786	0.00058632	0.00937382
IGLL5	213.205	2.27514	0.6618	3.43781	0.000586446	0.00937382
VWA2	2535.23	-1.66365	0.484019	-3.43717	0.000587836	0.00938774
C6orf15	277.82	-3.52451	1.02573	-3.4361	0.000590145	0.00941633
IRX4	57.3069	4.38921	1.27842	3.43331	0.000596261	0.00950554
PREX1	6507.81	0.909994	0.265173	3.43169	0.000599824	0.00955393
STAC	1203.94	-1.78383	0.519994	-3.43048	0.000602511	0.00958829
DHRSX	8081.36	0.743103	0.21666	3.42982	0.000603992	0.00959499
BTLA	79.4853	1.204	0.351029	3.4299	0.0006038	0.00959499
RP11-144F15.1	532.973	0.624732	0.182162	3.42955	0.000604592	0.00959612
SLC25A24	5727.21	-0.609918	0.177902	-3.4284	0.000607161	0.00961161
DLC1	6115.87	0.845791	0.246669	3.42885	0.000606152	0.00961161
SYNPR	1292.94	-1.90379	0.555297	-3.42842	0.00060711	0.00961161
WIPI2	5481.6	-0.447438	0.13056	-3.42708	0.000610118	0.00964156
FOSL2	13873.4	-0.656003	0.191413	-3.42716	0.00060992	0.00964156
PKIA	1272.5	-1.71813	0.501437	-3.42641	0.000611622	0.00965692
FERMT2	3822.21	0.808242	0.236004	3.4247	0.00061547	0.00970075
MT3	6.91734	2.95524	0.86291	3.42474	0.000615392	0.00970075
IRX2	30.8922	2.46863	0.720923	3.42426	0.000616473	0.00970812
KLHL15	895.821	0.660786	0.193043	3.423	0.000619332	0.00974465
ZNF441	496.558	0.723017	0.211339	3.42113	0.000623626	0.00980188
RGS2	1120.06	1.32352	0.386889	3.42094	0.000624051	0.00980188
CHI3L1	4563.12	-2.11337	0.617868	-3.42042	0.000625251	0.00981221
FOXN1	18.1787	-2.008	0.587117	-3.4201	0.000625982	0.00981518
STXBP2	3214.98	-0.65845	0.192573	-3.41923	0.000627995	0.00983823
SUB1	5721.85	0.778641	0.227803	3.41805	0.00063072	0.00985581
PDLIM4	2198.15	-1.8006	0.526793	-3.41803	0.00063075	0.00985581
AC010760.1	4.79814	1.93763	0.566833	3.41834	0.000630038	0.00985581
LTBR	13880.2	-0.750456	0.219609	-3.41723	0.000632609	0.00987634
ARV1	1508.78	0.572184	0.167559	3.41482	0.000638242	0.0099557
CPB1	25.1527	1.63461	0.478777	3.41415	0.000639816	0.00997166
ARID4B	11427.1	0.563328	0.165071	3.41264	0.000643362	0.0100097
ARMC1	2822.41	0.53701	0.157349	3.41285	0.000642871	0.0100097
EMC1	4539.94	-0.592264	0.17362	-3.41127	0.000646602	0.0100428
CCDC33	177.005	-1.87848	0.550642	-3.41144	0.000646217	0.0100428
OVOL2	5023.49	-0.655031	0.192136	-3.40922	0.0006515	0.0101103
IMPAD1	7550.82	0.569836	0.167393	3.40419	0.000663605	0.0102893
MYOM3	1318.21	-1.85022	0.543807	-3.40236	0.000668073	0.0103409
IGFBPL1	35.4178	1.83983	0.540748	3.40237	0.00066803	0.0103409
FMN1	10984.7	-0.83925	0.246943	-3.39856	0.000677413	0.0104765
FLT3	82.2414	1.38201	0.406943	3.39608	0.000683576	0.0105628
CELA2B	171.05	-0.792472	0.233368	-3.3958	0.000684279	0.0105646
PRSS33	182.099	-2.78212	0.81943	-3.39519	0.00068581	0.0105792
KCTD3	8017.97	0.73882	0.217658	3.3944	0.000687791	0.0105918
SATB2	2309.78	1.01856	0.300058	3.39456	0.000687401	0.0105918
IGFL1	101.855	-3.48896	1.02817	-3.39338	0.000690362	0.0106133
MROH2B	25.7742	1.58031	0.465679	3.39357	0.000689889	0.0106133
MTA2	5554.89	-0.478622	0.141073	-3.39272	0.000692021	0.0106298
TFB2M	1480.81	0.557148	0.164239	3.3923	0.000693089	0.0106372
APLP2	57457.9	-0.747111	0.22032	-3.39103	0.000696297	0.0106503
WRAP73	1799.15	-0.613885	0.181029	-3.39109	0.000696146	0.0106503
FADD	2546.69	-0.633138	0.186697	-3.39125	0.000695734	0.0106503
CD247	939.961	0.985362	0.290539	3.39149	0.000695132	0.0106503
RP11-169F17.1	64.1229	-2.81568	0.830716	-3.38946	0.000700304	0.0107025
TUBAL3	57.3827	-2.24558	0.662718	-3.38844	0.00070292	0.0107335
PML	12308.6	-0.764482	0.225653	-3.38787	0.000704371	0.0107466
AGBL1	449.192	-2.09752	0.619391	-3.38643	0.000708078	0.010794
BRSK2	1160.69	1.75046	0.516995	3.38584	0.000709613	0.0108083
GAS7	4193.39	1.13981	0.336696	3.38527	0.000711075	0.0108215
GATAD2A	11289.8	-0.424927	0.125595	-3.38332	0.000716158	0.0108897
TEX2	3655.62	0.488044	0.144283	3.38255	0.000718161	0.010911
PSTPIP2	1209.69	0.994689	0.294122	3.38189	0.00071988	0.0109242
CD19	78.4569	1.33916	0.395995	3.38176	0.000720236	0.0109242
PDE4DIP	13269	0.492195	0.145611	3.38021	0.000724309	0.0109768
CXCR5	4425.54	-0.810785	0.239964	-3.37878	0.000728088	0.0110248
UGT8	2648.8	-1.58042	0.468052	-3.3766	0.000733879	0.0110993
MTURN	1567.21	-0.849464	0.251598	-3.37627	0.000734746	0.0110993
TLR10	108.405	1.27085	0.376436	3.37601	0.000735459	0.0110993
TAL2	3.7457	1.52999	0.453172	3.37617	0.000735026	0.0110993
GBP5	1461.65	1.48021	0.438546	3.37526	0.000737447	0.01112
FLVCR1	1892.21	0.87679	0.260033	3.37184	0.000746668	0.0112497
RDH12	155.027	1.0407	0.308766	3.3705	0.000750323	0.0112954
SLC26A6	2287.88	-0.771092	0.228873	-3.36908	0.000754204	0.0113444
STX17	2885.18	0.611144	0.181436	3.36837	0.000756135	0.011364
CCNL2	12563.1	-0.641756	0.190593	-3.36715	0.000759487	0.0114049
MGLL	26038.9	-1.17243	0.348416	-3.36503	0.000765349	0.0114455
KAT2B	2370.06	0.659169	0.195844	3.36579	0.000763246	0.0114455
AC009065.1	3738.84	-0.466943	0.138745	-3.36548	0.000764093	0.0114455
ABHD11	3735.54	-0.954391	0.283594	-3.36534	0.000764485	0.0114455
CCSAP	1153.88	0.459924	0.136669	3.36524	0.000764771	0.0114455
SGK3	263.442	0.712764	0.211859	3.36434	0.000767276	0.0114564
PATE4	68.5802	-1.70416	0.506541	-3.36431	0.000767342	0.0114564
GNB2	18125.9	-0.935294	0.278166	-3.36236	0.000772796	0.011527
ST3GAL4	5244.3	-1.03897	0.309025	-3.36208	0.000773575	0.011527
C17orf50	163.119	-2.12663	0.632561	-3.36194	0.000773981	0.011527
NPPA	71.5711	-0.936815	0.278724	-3.36109	0.000776356	0.0115528
FAM213B	5578.93	-0.97784	0.290983	-3.36047	0.000778105	0.0115694
ANGPTL1	984.535	1.02584	0.305343	3.35965	0.000780414	0.0115942
PDXK	18069.6	-0.710298	0.211456	-3.35908	0.000782022	0.0116085
CASKIN1	1377.47	-0.674781	0.20096	-3.35779	0.000785694	0.0116535
RTKN2	2162.69	-1.75962	0.524226	-3.35661	0.000789054	0.0116856
DIRAS3	122.099	1.38772	0.413434	3.35657	0.000789151	0.0116856
GUCA2A	14.3927	2.99846	0.893719	3.35503	0.000793558	0.0117413
ZNF276	5647.95	-0.546552	0.163056	-3.35192	0.00080253	0.0118643
DDA1	2964.66	-0.640853	0.191207	-3.35162	0.000803413	0.0118677
TCF7L2	29358.9	-0.821658	0.245202	-3.35094	0.000805364	0.0118868
MAP3K11	9486.71	-0.517338	0.154402	-3.35058	0.000806414	0.0118926
CAPNS1	21001.3	-0.874969	0.26117	-3.35019	0.000807575	0.0119001
GTF2IRD1	8605.79	-0.821129	0.245133	-3.34974	0.000808888	0.0119097
SHC2	4540.29	0.989535	0.295448	3.34926	0.000810263	0.0119203
ITGA8	483.64	1.17534	0.350957	3.34896	0.000811151	0.0119237
C1orf27	3370.56	0.53816	0.160749	3.34783	0.000814481	0.0119545
LSG1	4100.1	-0.469549	0.140262	-3.34766	0.000814957	0.0119545
MMEL1	1944.12	-0.904183	0.270101	-3.34757	0.000815231	0.0119545
SNRPE	1393.95	0.601003	0.179554	3.34719	0.000816342	0.0119581
C20orf195	248.216	-1.5855	0.473702	-3.34704	0.000816795	0.0119581
PTPRR	4236.37	-2.06409	0.616892	-3.34594	0.000820028	0.0119957
RXRG	19.4939	1.91708	0.573302	3.34393	0.000825995	0.0120733
GOLGB1	14948.3	-0.465845	0.139372	-3.34247	0.000830378	0.0121185
MEPE	37.0027	1.88896	0.565142	3.34245	0.000830428	0.0121185
TTLL7	792.762	1.17646	0.352037	3.34185	0.000832213	0.0121348
CD40LG	66.2864	1.23425	0.369363	3.34156	0.000833085	0.0121377
TMEM184B	9078.85	-0.657803	0.19688	-3.34114	0.000834346	0.0121463
SP9	5.24116	3.75535	1.12434	3.34005	0.000837631	0.0121843
SLITRK6	513.511	-2.95311	0.884457	-3.3389	0.000841118	0.0122252
KCTD5	3169.34	-0.636663	0.190693	-3.33867	0.0008418	0.0122253
CLCN1	139.481	-1.96225	0.587966	-3.33734	0.00084583	0.012274
MCOLN3	348.028	1.76132	0.527818	3.33699	0.000846897	0.0122797
CTD-2192J16.22	31.3309	0.828938	0.248502	3.33574	0.000850712	0.0123251
CERS2	17154.4	0.633297	0.189904	3.33483	0.000853512	0.0123474
SRCIN1	1600.22	1.45988	0.43777	3.3348	0.000853615	0.0123474
NPIPB3	1149.82	-0.700565	0.210113	-3.33423	0.000855371	0.0123629
TNFRSF14	8905.1	-0.656294	0.19688	-3.33347	0.000857699	0.0123768
ZNF135	1039.95	1.21308	0.36389	3.33364	0.000857165	0.0123768
SPTBN5	2031.48	1.29064	0.387297	3.33242	0.000860929	0.0124136
ADAP1	1811.21	-1.15796	0.347533	-3.33194	0.000862427	0.0124253
CKLF-CMTM1	51.9703	-1.08767	0.326477	-3.33154	0.000863674	0.0124288
C9orf141	9.71967	-1.98762	0.59663	-3.33142	0.000864044	0.0124288
CHD1L	3840.06	0.573739	0.172285	3.33017	0.000867945	0.0124732
GJB6	455.082	-2.96136	0.889301	-3.32998	0.000868508	0.0124732
DYX1C1	34.8765	-2.5184	0.756383	-3.32953	0.000869916	0.0124835
PTP4A3	3148.86	0.983168	0.295587	3.32615	0.000880534	0.0126159
RP11-162A12.2	395.837	0.670675	0.201624	3.32637	0.000879852	0.0126159
RAB9B	79.0338	1.06845	0.321299	3.32541	0.000882892	0.0126397
BIRC7	485.349	-2.17857	0.655219	-3.32495	0.000884358	0.0126506
NNT	6127.44	0.671022	0.20189	3.3237	0.000888313	0.012695
KLK7	2494.81	-3.00833	0.905341	-3.32287	0.000890966	0.012695
HSPB8	729.252	1.21554	0.365779	3.32317	0.000890006	0.012695
TMCC3	2544.89	-1.28729	0.387351	-3.32332	0.000889533	0.012695
TM4SF20	399.644	2.81602	0.847416	3.32307	0.000890333	0.012695
ZC3H18	5171.99	-0.420144	0.126561	-3.31968	0.000901195	0.0128307
TNRC18	31485.5	-0.56152	0.16917	-3.31926	0.000902549	0.0128399
SLC41A3	3006.21	-0.501767	0.151179	-3.31903	0.000903306	0.0128406
TTLL11	1387.1	0.546703	0.164734	3.3187	0.000904378	0.0128457
TRIM71	81.632	2.61515	0.788379	3.31712	0.000909497	0.0129083
DDB2	2936.6	0.665309	0.200643	3.31588	0.000913543	0.0129529
ARSK	467.787	0.634799	0.191464	3.3155	0.000914785	0.0129529
ARL10	11409.5	-0.946361	0.285424	-3.31563	0.000914374	0.0129529
JUP	69941.7	-0.863229	0.260395	-3.31507	0.000916185	0.0129626
RCE1	1646.03	-0.489957	0.147884	-3.31311	0.000922645	0.0130438
NFKBID	982.103	-0.644289	0.194509	-3.31239	0.000925023	0.0130672
DNAH11	3270.17	-1.69498	0.511916	-3.31105	0.000929464	0.0131197
S100P	11002.8	-1.82147	0.550177	-3.31069	0.000930646	0.0131262
TXNDC16	828.055	0.736968	0.222648	3.31001	0.000932914	0.0131275
KCNJ14	500.486	-0.637085	0.192461	-3.31021	0.000932272	0.0131275
NKAIN4	1057.44	-1.89269	0.571756	-3.31031	0.000931933	0.0131275
KRT9	9.50353	-2.77934	0.839905	-3.30911	0.000935925	0.0131596
HLA-DOB	66.4617	1.20297	0.363667	3.3079	0.000939967	0.0132062
SMAD3	34881.3	-0.910479	0.275329	-3.30688	0.000943418	0.0132342
LEPROTL1	2410.54	0.551341	0.166718	3.30702	0.000942945	0.0132342
NIPAL2	4553.52	0.738835	0.223543	3.30511	0.000949382	0.0133075
SPINK1	10303	2.36118	0.714634	3.30404	0.000953025	0.0133483
AC105020.1	195.001	-1.0232	0.309765	-3.30317	0.000955987	0.0133794
PPAP2A	5239.21	0.713834	0.216169	3.3022	0.00095929	0.0134152
ACAP1	926.313	0.707036	0.214152	3.30157	0.000961468	0.0134353
DMWD	1930.48	-0.722805	0.21895	-3.30123	0.000962621	0.0134411
VAC14	8937.34	-0.441492	0.133753	-3.30081	0.000964047	0.0134506
PBX4	1278.73	-1.04253	0.315887	-3.30033	0.000965705	0.013453
CTD-2021H9.3	806.892	-2.06533	0.625791	-3.30036	0.000965625	0.013453
PKD1	9808.04	-0.510778	0.154794	-3.29973	0.000967766	0.0134714
NEB	3299.83	1.56265	0.473681	3.29895	0.000970474	0.0134987
POLM	2895.53	-0.541893	0.164292	-3.29834	0.000972576	0.0135175
GPR132	1388.74	-1.33647	0.405278	-3.29765	0.000974964	0.0135403
DOPEY1	5207.29	0.553207	0.167772	3.29738	0.000975917	0.0135428
NT5C2	12636.4	-0.564098	0.171085	-3.29717	0.000976639	0.0135428
CD55	17117.9	-1.18671	0.359943	-3.29694	0.000977427	0.0135434
NSUN4	2107.49	-0.415941	0.126186	-3.29626	0.000979826	0.0135662
RCOR3	5683.78	0.520484	0.157962	3.29499	0.00098426	0.0136126
ECM2	1663.62	0.928273	0.281733	3.29487	0.000984677	0.0136126
NBEAL2	18306.1	-0.725457	0.220258	-3.29367	0.000988887	0.0136222
FLOT1	13424.6	-0.620787	0.188483	-3.2936	0.000989135	0.0136222
VPS45	4601.64	0.52073	0.158086	3.29396	0.000987857	0.0136222
SYT17	3683.9	-1.03728	0.314881	-3.29419	0.000987074	0.0136222
CA3	1811.21	-1.42249	0.431827	-3.29413	0.000987283	0.0136222
TMC7	4862.84	-1.30691	0.396905	-3.29274	0.000992149	0.0136534
TK2	1409.47	-0.622599	0.189097	-3.29248	0.000993091	0.0136559
SENP8	418.259	-0.548444	0.166608	-3.29182	0.000995396	0.0136773
GYPC	1294.97	0.944762	0.28703	3.29151	0.000996506	0.0136821
ZNF598	4975.42	-0.584596	0.177639	-3.29092	0.000998599	0.0137005
LRRC1	5873.36	-0.87911	0.267267	-3.28926	0.00100452	0.0137133
CSTF2	1220.12	-0.542659	0.164936	-3.29012	0.00100146	0.0137133
GNA11	6121.73	-0.607409	0.184661	-3.28932	0.0010043	0.0137133
HEYL	1787.46	0.999615	0.303907	3.28921	0.00100468	0.0137133
CYP19A1	2084.32	-1.99868	0.607634	-3.28928	0.00100444	0.0137133
RANBP3L	248.961	1.47897	0.449685	3.28891	0.00100577	0.0137133
NPW	380.242	1.40914	0.428473	3.28874	0.00100635	0.0137133
TNFRSF13B	32.7747	1.62397	0.493624	3.2899	0.00100224	0.0137133
DPYSL5	17.5689	1.92325	0.584773	3.28888	0.00100587	0.0137133
AHCTF1	6679.07	0.470352	0.143068	3.2876	0.00101045	0.0137358
NOL3	3725.24	-0.688793	0.209491	-3.28793	0.00100925	0.0137358
FXYD7	38.1988	-1.40575	0.42758	-3.28769	0.00101013	0.0137358
TPSG1	69.9923	1.31412	0.39974	3.28744	0.00101104	0.0137358
IFT122	4068.9	-0.674948	0.205352	-3.28679	0.00101337	0.0137488
ZBTB41	2388.82	0.609643	0.185485	3.28675	0.00101351	0.0137488
PTK6	5460.72	-1.07278	0.326487	-3.28583	0.00101684	0.013763
CAPN14	105.843	-1.49875	0.456099	-3.28602	0.00101615	0.013763
SNTG1	279.033	1.68223	0.511943	3.28597	0.0010163	0.013763
CD9	15958.7	-1.06533	0.324255	-3.28546	0.00101815	0.0137705
PCNXL3	9080.52	-0.491706	0.149684	-3.28495	0.00101999	0.0137851
WARS	11655.5	1.09405	0.333164	3.28383	0.00102406	0.0138297
PLA1A	454.187	1.27523	0.388494	3.2825	0.00102889	0.0138847
SRP9	8686.8	0.580432	0.17684	3.28225	0.00102982	0.0138868
RNF207	4644.83	-0.803692	0.244957	-3.28096	0.00103456	0.013899
FBXL19	4086.44	-0.545164	0.166147	-3.28122	0.00103359	0.013899
NCAM1	537.332	1.31894	0.401936	3.28147	0.00103268	0.013899
RBP7	64.6567	0.992444	0.302478	3.28105	0.00103422	0.013899
FAM129C	84.6436	1.39375	0.424733	3.28147	0.00103268	0.013899
RHBDF1	6220.5	-0.729823	0.222487	-3.2803	0.00103696	0.0139107
IRF4	361.418	1.6072	0.489926	3.28049	0.00103625	0.0139107
GORAB	1395.07	0.706069	0.215446	3.27724	0.00104828	0.0140476
EPHA6	1396.9	2.27554	0.694372	3.27712	0.00104872	0.0140476
PKN2	10928.8	-0.630625	0.192554	-3.27506	0.0010564	0.0141296
TSPAN1	15995.3	-1.51859	0.463654	-3.27526	0.00105566	0.0141296
MTF1	2276.95	-0.507711	0.155153	-3.27232	0.00106667	0.0142564
ANKRD22	1606.81	-1.2363	0.377988	-3.27074	0.00107267	0.014326
ARHGEF2	10262.2	-0.749524	0.229204	-3.27011	0.00107504	0.0143366
SMCO3	69.2721	0.877395	0.268295	3.27026	0.00107447	0.0143366
SRC	13854.6	-0.78793	0.241092	-3.26817	0.00108247	0.0143932
RGS5	3555.87	1.25683	0.384514	3.26861	0.00108078	0.0143932
HTR1B	122.889	-2.23617	0.684209	-3.26826	0.00108211	0.0143932
DPPA4	6.40891	1.65976	0.507838	3.26828	0.00108203	0.0143932
EXOC8	1541.67	0.416013	0.127312	3.26765	0.00108443	0.0143981
DLGAP1	4043.21	1.00801	0.308469	3.26777	0.00108397	0.0143981
KIAA1429	4983.52	0.48575	0.14868	3.26708	0.00108662	0.0144166
ACMSD	1806.21	1.59641	0.488865	3.26554	0.00109255	0.0144846
MTFR1	6364.85	0.567052	0.17367	3.26512	0.00109418	0.0144956
RSPH1	656.302	-1.40446	0.430275	-3.2641	0.00109813	0.0145374
FAM129B	32367.4	-0.852506	0.261248	-3.2632	0.0011016	0.0145621
C4orf36	1421.49	-0.655127	0.200755	-3.26332	0.00110117	0.0145621
PRMT8	57.8499	-1.80317	0.552623	-3.26293	0.00110266	0.0145654
EVPL	8583.89	-1.08016	0.331114	-3.2622	0.0011055	0.0145816
RHOC	8681.81	-0.797528	0.24447	-3.26227	0.00110522	0.0145816
GAS2	2280.3	1.20981	0.370912	3.26172	0.00110737	0.0145956
GNG12	9740.58	-0.583036	0.178821	-3.26045	0.00111235	0.0146294
RIPK3	1191.57	-0.831178	0.254906	-3.26073	0.00111127	0.0146294
ADARB2	2322.05	2.43771	0.747642	3.26054	0.00111202	0.0146294
RASGRP3	2048.02	0.642411	0.197051	3.26013	0.0011136	0.0146352
SLC13A1	9.21761	2.13295	0.654306	3.25986	0.00111466	0.0146386
RALYL	2922.92	2.70989	0.831451	3.25924	0.00111713	0.0146603
KIAA1456	1066.8	1.36795	0.419769	3.25883	0.00111873	0.0146706
CLCN6	2125.27	-0.456012	0.13994	-3.25862	0.00111956	0.014671
APOBEC1	216.946	-2.67175	0.819966	-3.25837	0.00112054	0.0146731
DDI1	28.1302	1.8087	0.555128	3.25817	0.00112135	0.0146731
LYPD5	344.175	-1.19026	0.36538	-3.25761	0.00112355	0.0146914
ANXA9	1520.9	0.941133	0.289009	3.25641	0.00112831	0.0147429
PSMG3	1870.54	-0.656085	0.201492	-3.25613	0.0011294	0.0147466
BSND	6.79953	-1.97231	0.605993	-3.25467	0.00113523	0.0148119
RGAG4	313.663	0.932682	0.286614	3.25414	0.00113735	0.014829
ARPC1A	13679.2	-1.22856	0.377622	-3.25341	0.0011403	0.0148568
CCDC19	449.299	-1.8432	0.566621	-3.25296	0.0011421	0.0148694
DYNC1LI2	10640.4	-0.394582	0.121324	-3.2523	0.00114475	0.0148891
TCF25	9483.96	-0.439787	0.135228	-3.25217	0.00114525	0.0148891
AC138517.1	7.45184	-2.78145	0.855786	-3.25017	0.00115337	0.0149839
CCDC18	3185.85	-0.543303	0.167188	-3.24966	0.00115545	0.0150001
RP11-683L23.1	10.7414	2.52682	0.777643	3.24932	0.00115679	0.0150068
CHRM1	21.7672	-2.04712	0.630295	-3.24787	0.00116272	0.0150729
SYTL2	7750.55	-1.10572	0.340606	-3.24634	0.00116898	0.0151215
ADAMDEC1	326.714	1.63537	0.503701	3.24671	0.00116746	0.0151215
ELF5	308.776	-2.84273	0.875631	-3.2465	0.00116833	0.0151215
SIT1	99.9948	1.09423	0.337289	3.2442	0.00117781	0.0152249
CXorf30	215.747	-2.60846	0.80417	-3.24367	0.00118002	0.0152426
MDM2	7378.04	0.807267	0.248905	3.24327	0.00118164	0.0152527
LEFTY2	4.8963	2.03463	0.627447	3.24272	0.00118396	0.0152717
SEMA4B	22967.7	-1.06053	0.327132	-3.24189	0.00118738	0.015294
CAMK1D	11458.2	1.07856	0.332693	3.2419	0.00118734	0.015294
NADSYN1	6811.92	-0.491402	0.151635	-3.24069	0.00119242	0.015348
MYEOV	15375.3	-1.65154	0.509707	-3.24017	0.00119457	0.0153648
CD3G	135.147	1.1774	0.363543	3.2387	0.00120078	0.0154337
CCDC144NL	76.3486	-2.16345	0.668159	-3.23792	0.00120403	0.0154597
C17orf64	56.8649	1.03864	0.320785	3.23781	0.00120451	0.0154597
RALA	7038.09	-0.508962	0.157205	-3.23758	0.00120548	0.0154613
SLC30A3	17.2005	1.43673	0.4439	3.2366	0.00120962	0.0155033
CASP9	1163.64	-0.489351	0.15124	-3.2356	0.00121388	0.0155469
WDR90	4145.36	-0.645298	0.199478	-3.23493	0.00121672	0.0155625
BANK1	2462.1	-1.32018	0.40813	-3.23471	0.00121767	0.0155625
LRP2BP	930.093	0.871739	0.269488	3.2348	0.00121727	0.0155625
HDAC1	9209.49	-0.628433	0.194317	-3.23406	0.00122046	0.0155772
NTHL1	1111.48	-0.797286	0.24653	-3.23404	0.00122054	0.0155772
NFRKB	3902.98	-0.528027	0.163288	-3.23372	0.00122189	0.0155835
LZTS1	1337.26	0.957977	0.296338	3.23272	0.00122619	0.0156272
BAG3	5629.91	-0.828191	0.256224	-3.23229	0.001228	0.0156283
FUZ	1694.87	-0.620498	0.191963	-3.23238	0.00122765	0.0156283
ZNF678	3077.09	0.699779	0.216527	3.23183	0.00123	0.0156428
TNIP2	3793.51	-0.575061	0.177975	-3.23113	0.00123302	0.0156702
ADCK4	4350.7	-0.534505	0.165491	-3.22981	0.00123872	0.0157205
MAP2	2225.93	1.0537	0.326233	3.22991	0.00123831	0.0157205
CACNA2D4	1421.87	-1.62523	0.503305	-3.22912	0.00124172	0.0157476
EPC1	6188.47	0.407651	0.126269	3.22842	0.00124475	0.0157639
CD37	2262.73	0.718321	0.222491	3.22853	0.00124427	0.0157639
TMEM243	1758.88	-0.579954	0.179658	-3.22811	0.00124613	0.0157703
BUD13	1437.48	-0.366755	0.113659	-3.22681	0.00125177	0.0157774
TERF1	1903.67	0.497194	0.154065	3.22718	0.00125015	0.0157774
SELL	701.852	1.24217	0.384968	3.22669	0.00125231	0.0157774
TNFSF11	657.199	-2.08401	0.645866	-3.22669	0.00125233	0.0157774
ZNF433	182.207	0.894768	0.277311	3.22658	0.00125278	0.0157774
SV2C	145.713	1.04668	0.324319	3.22731	0.00124959	0.0157774
FAM159A	146.039	1.05836	0.327903	3.22766	0.00124806	0.0157774
ASB18	47.8912	1.90046	0.589041	3.22637	0.00125373	0.0157783
KHDRBS2	385.129	1.58877	0.492558	3.22554	0.00125734	0.0158127
CYP2U1	511.34	0.785275	0.243475	3.22529	0.00125846	0.0158159
PAK2	11419.9	-0.431993	0.133976	-3.22441	0.00126233	0.0158535
SAT2	1423.08	0.880232	0.273007	3.22421	0.00126321	0.0158536
SDR16C5	3206.07	-1.84373	0.571902	-3.22386	0.00126475	0.0158619
TUBA4A	7590.06	-1.01238	0.314141	-3.22268	0.00126995	0.0159162
IFNG	22.2214	1.76772	0.548613	3.22216	0.00127227	0.0159341
PPP3CA	14181.7	-0.700117	0.217346	-3.22121	0.00127652	0.0159763
HOXB7	1362.8	-1.60348	0.497935	-3.22026	0.00128074	0.0160071
KRT6C	66.7498	-3.29409	1.02287	-3.22044	0.00127994	0.0160071
MMRN2	5276.21	-1.55666	0.483612	-3.21882	0.00128721	0.0160768
CHST11	21416.3	1.19965	0.372734	3.21851	0.00128857	0.0160827
CD2	614.895	1.20855	0.375615	3.21753	0.00129298	0.0161267
RP1	112.34	-2.19831	0.683293	-3.21723	0.00129436	0.0161328
KLF4	3835.85	-1.15701	0.359703	-3.21655	0.0012974	0.0161595
NOB1	3430.82	-0.704537	0.219076	-3.21596	0.00130011	0.0161821
NDUFAF1	758.973	0.471803	0.146738	3.21528	0.00130319	0.0161912
HIST1H1B	1127.06	-1.39492	0.433852	-3.2152	0.00130352	0.0161912
CDSN	740.414	-1.1643	0.362079	-3.21559	0.00130177	0.0161912
CPA6	1456.89	-2.31594	0.720821	-3.21292	0.00131391	0.0163091
KLF2	4706.99	-1.2948	0.403111	-3.21202	0.00131807	0.0163495
HGS	10116.3	-0.58194	0.181206	-3.21148	0.00132053	0.0163688
PAPD5	2616.11	0.538539	0.167799	3.20943	0.00133001	0.0164637
CCDC114	715.341	-2.08295	0.649003	-3.20946	0.00132983	0.0164637
UBE2H	16772.5	-0.634558	0.197766	-3.20862	0.00133372	0.0164984
BMP3	120.267	-3.00031	0.935792	-3.20618	0.00134511	0.0166279
RPUSD1	1598.49	-0.6943	0.216607	-3.20534	0.00134902	0.0166649
LACE1	1759.67	0.560968	0.175044	3.20473	0.00135189	0.016689
TMEM192	1479.83	0.61246	0.191161	3.2039	0.00135579	0.0167258
ARHGEF6	1439.03	0.737824	0.230336	3.20325	0.00135888	0.0167296
TMEM206	1185.66	0.547182	0.170814	3.20337	0.00135829	0.0167296
NALCN	1643.25	1.35242	0.422186	3.20338	0.00135823	0.0167296
ALPK3	4715.33	-1.30092	0.406151	-3.20305	0.00135982	0.0167298
EHD2	5985.25	-0.927978	0.289829	-3.20182	0.00136564	0.0167901
PRKCZ	6914.44	-0.722389	0.225633	-3.20162	0.00136659	0.0167903
PPP1R15B	5668.51	0.432517	0.135166	3.19991	0.00137472	0.0168558
MAP7D2	352.701	1.67984	0.524921	3.20017	0.00137345	0.0168558
GPR153	4457.19	-1.51491	0.4734	-3.20007	0.00137395	0.0168558
ZBBX	553.289	-3.26068	1.01922	-3.1992	0.00137809	0.0168858
SLC26A8	856.087	-1.39743	0.436941	-3.1982	0.00138287	0.0169316
AL360181.1	21.3637	-1.12525	0.351878	-3.19783	0.00138464	0.0169316
DNAH17-AS1	27.1893	-1.87833	0.587342	-3.19801	0.0013838	0.0169316
FCRL5	284.183	2.03033	0.635136	3.19668	0.00139017	0.0169878
RP11-986E7.7	182.268	1.32333	0.414192	3.19496	0.00139849	0.0170724
WDR3	2765.3	0.629604	0.197068	3.19486	0.00139898	0.0170724
SBK3	68.0637	-1.76671	0.553035	-3.19458	0.00140034	0.0170776
ANKRD27	3904.61	-0.587698	0.183997	-3.19407	0.00140282	0.0170926
SNAPC2	1024.91	-0.804775	0.251969	-3.19394	0.00140346	0.0170926
CA13	1673.33	-1.00173	0.31371	-3.19316	0.00140724	0.0171036
OFCC1	1458.39	-2.09742	0.656774	-3.19352	0.00140549	0.0171036
PLD6	99.4177	0.737755	0.231056	3.19298	0.00140814	0.0171036
C10orf91	90.3452	-1.68557	0.527894	-3.193	0.00140801	0.0171036
SOGA2	7982.28	1.34811	0.422353	3.19191	0.00141333	0.0171552
RPS6KC1	5964.38	0.514335	0.161155	3.19156	0.00141508	0.0171649
DNM2	29246.2	-0.685566	0.214864	-3.19069	0.00141931	0.0172046
PRDX5	6367.32	-0.576454	0.180738	-3.18944	0.00142549	0.017268
XKRX	99.0448	-1.47457	0.462443	-3.18866	0.00142934	0.0172957
EPGN	41.3086	-1.85855	0.582875	-3.18859	0.00142969	0.0172957
ANKRD13D	4048.26	-0.413878	0.129825	-3.18797	0.00143277	0.0173159
ZBTB48	2003.34	-0.496159	0.15564	-3.18787	0.00143327	0.0173159
PPDPF	17763.4	-0.993985	0.31186	-3.18728	0.00143619	0.0173182
SH3BGRL3	13616.3	-0.906064	0.284266	-3.18738	0.00143567	0.0173182
RP11-45M22.4	82.5379	0.722006	0.226529	3.18725	0.00143633	0.0173182
FCGBP	6820.61	2.27318	0.713266	3.187	0.00143758	0.0173217
POMT1	1709.54	0.496706	0.15587	3.18667	0.00143919	0.0173297
TRIM54	396.619	-1.80862	0.567824	-3.18517	0.00144667	0.0174081
EXOC6	3439.41	0.596245	0.187215	3.18482	0.00144845	0.0174179
G6PD	4137.31	-0.843698	0.264953	-3.18433	0.00145089	0.0174358
SLC10A5	210.111	1.2298	0.386286	3.18365	0.00145433	0.0174654
TRPV3	376.102	-1.25414	0.394016	-3.18296	0.00145778	0.0174953
CCDC129	176.862	2.26148	0.710548	3.18273	0.00145893	0.0174975
TSPO	10216.7	-0.876146	0.275321	-3.18228	0.00146123	0.0175135
SBNO2	16989.2	-0.666442	0.209529	-3.18067	0.00146936	0.0175969
PRSS12	2678.24	-1.41422	0.444674	-3.18036	0.00147091	0.0175969
NYNRIN	4172.05	-1.12446	0.353569	-3.18032	0.00147111	0.0175969
PGLYRP3	38.1154	-3.38194	1.06356	-3.17982	0.00147365	0.0176157
BAIAP2L1	26492	-1.26377	0.397545	-3.17893	0.0014782	0.0176584
ANKRD11	28489	-0.458158	0.144186	-3.17755	0.00148523	0.0176724
C2orf42	1288.82	0.285885	0.0899772	3.1773	0.00148652	0.0176724
FGFR2	5212.48	1.25561	0.395117	3.17783	0.00148383	0.0176724
GBP1	4267.3	1.06261	0.334397	3.17769	0.00148453	0.0176724
EML2	4824.5	-0.787807	0.247973	-3.17698	0.00148815	0.0176724
RPS6KA2	9007.76	-0.960193	0.302214	-3.1772	0.00148705	0.0176724
CXCL16	7630.04	-0.831889	0.261821	-3.17732	0.00148643	0.0176724
RUNDC3B	351.965	1.27231	0.400474	3.177	0.00148807	0.0176724
ZPLD1	3360.46	-2.68091	0.843493	-3.17835	0.00148117	0.0176724
UBR4	22632.5	-0.447182	0.14079	-3.17624	0.001492	0.0177065
CACNB1	1527.95	-1.0339	0.325544	-3.17591	0.00149368	0.0177149
TIFAB	50.8618	1.45918	0.459607	3.17484	0.00149917	0.0177683
CASP2	3372.37	-0.531399	0.1674	-3.17442	0.00150135	0.0177709
SLC17A4	924.184	2.09118	0.658721	3.17461	0.00150038	0.0177709
SLC9A1	7749.54	-0.943976	0.29748	-3.17324	0.00150746	0.0177966
STRIP2	1307.96	-1.54336	0.486353	-3.17333	0.00150703	0.0177966
KIAA1958	3330.19	0.764816	0.240992	3.17361	0.00150553	0.0177966
PTGS2	2255.06	-2.05622	0.647984	-3.17325	0.00150742	0.0177966
SLFN12L	936.142	1.0219	0.322175	3.17187	0.0015146	0.0178693
NYAP1	171.8	-1.37827	0.434641	-3.17106	0.00151885	0.0179066
EPHA5	107.536	0.923963	0.291389	3.17089	0.00151974	0.0179066
AL117190.3	12.922	1.7652	0.556985	3.16921	0.00152853	0.0179985
STX3	4825.03	-0.561599	0.177341	-3.16678	0.00154139	0.0181381
BCOR	4317.76	0.485564	0.153356	3.16625	0.00154416	0.0181534
GORASP1	3561.15	-0.425066	0.134254	-3.16612	0.00154485	0.0181534
CD8A	319.749	1.17329	0.370595	3.16596	0.0015457	0.0181534
CA7	46.1341	-1.6729	0.528713	-3.1641	0.00155562	0.0182581
MED25	4948.47	-0.58884	0.18613	-3.1636	0.0015583	0.0182659
TEX10	2707.54	0.580006	0.18333	3.16373	0.00155763	0.0182659
SLC35F1	169.601	1.36605	0.431918	3.16275	0.00156285	0.0183073
SSTR5	687.331	-3.3653	1.06416	-3.16241	0.0015647	0.0183134
C4orf50	12.448	1.5495	0.489994	3.16228	0.00156539	0.0183134
ZDHHC22	5.5235	1.6602	0.525398	3.15989	0.00157831	0.0184527
CLCA4	76.6488	-2.20771	0.698757	-3.15948	0.0015805	0.0184663
RIN2	10701.6	-0.662129	0.209604	-3.15895	0.00158337	0.018488
HNF1B	4973	1.27605	0.404057	3.1581	0.00158801	0.0185303
BICC1	26967.7	1.54003	0.487689	3.15781	0.00158959	0.0185324
AMH	413.253	1.64463	0.520833	3.15769	0.00159024	0.0185324
PAK4	9905.06	-1.01841	0.322548	-3.15738	0.00159192	0.0185399
TSPAN6	2294.64	0.755494	0.239392	3.15588	0.00160013	0.0186236
DCAF15	2139.99	-0.752364	0.238417	-3.15566	0.00160133	0.0186252
RNF223	323.094	-1.53251	0.485667	-3.15548	0.00160233	0.0186252
SPRR2D	42.3969	-4.61165	1.46181	-3.15476	0.00160628	0.0186593
NECAP2	4520.66	-0.501151	0.158941	-3.15306	0.00161571	0.0187567
LAMA1	634.163	1.4827	0.47036	3.15226	0.00162013	0.018796
ITGA4	1508.75	0.716691	0.227427	3.15129	0.00162549	0.0188164
STAT4	766.63	0.849256	0.269489	3.15135	0.00162518	0.0188164
ZNF571	687.845	0.895572	0.284181	3.15141	0.00162483	0.0188164
SLC16A10	1107.41	1.33225	0.422777	3.15119	0.00162605	0.0188164
RCSD1	1603.59	0.774182	0.245769	3.15003	0.00163251	0.0188792
CST11	7.09249	-3.49037	1.10825	-3.14944	0.00163582	0.0189053
IGF2BP2	18798.6	-1.02537	0.325704	-3.14816	0.001643	0.0189762
TMEM52	102.523	1.56516	0.497432	3.14649	0.00165245	0.0190732
PCDHA1	37.4501	2.37642	0.755359	3.14608	0.00165476	0.0190877
EEFSEC	6276.25	-0.438038	0.139301	-3.14454	0.0016635	0.0191468
C1orf43	12356.2	0.509652	0.162066	3.14473	0.00166243	0.0191468
PCDHB4	240.74	1.62095	0.515419	3.14493	0.00166129	0.0191468
CAMK2N2	122.987	1.47679	0.469652	3.14443	0.00166411	0.0191468
PRKAR1B	4425.21	-0.74583	0.237245	-3.14371	0.00166818	0.0191814
PPM1D	1583.27	0.469972	0.149516	3.1433	0.00167056	0.0191844
NDNF	410.629	-2.21082	0.703304	-3.14347	0.00166956	0.0191844
PRKCI	7973.59	-0.908006	0.28892	-3.14276	0.00167366	0.0192078
KCNJ11	106.183	1.12625	0.358639	3.14034	0.00168755	0.0193453
B3GALT1	62.0184	1.32894	0.42319	3.1403	0.00168778	0.0193453
CASC1	412.659	-1.7615	0.56105	-3.13966	0.00169145	0.0193751
TAC3	639.312	-2.3824	0.759509	-3.13676	0.00170824	0.0195551
KIF12	3117.26	1.27645	0.407103	3.13545	0.00171591	0.0196306
RABL3	1734.18	-0.442061	0.141015	-3.13486	0.00171934	0.0196574
RBP3	17.8794	-1.99922	0.637911	-3.13401	0.00172437	0.0197024
GSN	36962.4	-0.840352	0.268232	-3.13293	0.00173068	0.0197621
SYNM	924.328	1.00421	0.320673	3.13159	0.00173865	0.0198405
TTYH3	19817.7	-0.767419	0.245099	-3.13106	0.00174179	0.0198573
THOC6	1911.1	-0.505164	0.161344	-3.13097	0.00174231	0.0198573
MAP4K1	435.556	0.875468	0.279691	3.13013	0.00174729	0.0199016
SPRY2	1999.86	-0.835944	0.267214	-3.12837	0.00175778	0.0199978
LGR6	898.537	-1.88917	0.603924	-3.12816	0.00175906	0.0199978
TNFRSF13C	38.8294	1.15207	0.368273	3.1283	0.00175822	0.0199978
FERMT1	9036.71	-1.2354	0.395081	-3.12696	0.00176623	0.0200668
PPFIA1	8721.3	-0.285086	0.091186	-3.12642	0.00176947	0.020091
LEPREL1	3527.07	-1.4399	0.460639	-3.12587	0.0017728	0.0201161
IL17RB	2283.57	0.971616	0.310866	3.12551	0.00177497	0.0201189
AGTRAP	3489.21	-0.772906	0.247297	-3.12542	0.00177553	0.0201189
C22orf24	499.928	-0.914806	0.292712	-3.12528	0.00177637	0.0201189
GHRHR	46.3945	1.61983	0.518351	3.12496	0.00177828	0.0201279
TMEM245	10276.5	0.53322	0.170713	3.12349	0.00178722	0.0201302
KITLG	4718.94	-1.31719	0.42171	-3.12345	0.00178744	0.0201302
VPS37C	3845.42	-0.411002	0.131593	-3.12328	0.00178849	0.0201302
ZDHHC8	4479.64	-0.625742	0.200284	-3.12428	0.00178241	0.0201302
FRZB	296.363	1.25081	0.40036	3.12422	0.0017828	0.0201302
B3GALT2	298.796	0.991907	0.317495	3.12417	0.00178309	0.0201302
AC051642.1	240.378	-0.930091	0.297744	-3.12379	0.00178535	0.0201302
GZMM	79.4518	0.778532	0.249207	3.12403	0.00178389	0.0201302
AWAT2	3.79435	2.15048	0.6885	3.12342	0.0017876	0.0201302
TBL3	2998.67	-0.670665	0.214783	-3.12252	0.00179311	0.0201697
PDE5A	4682.88	0.726497	0.232694	3.12212	0.00179555	0.0201764
IL3RA	1675.6	1.1644	0.372961	3.12205	0.00179594	0.0201764
ITPR2	12908.5	0.885498	0.283686	3.1214	0.00179995	0.0201964
LINC00346	88.9701	-1.29274	0.414143	-3.12148	0.00179945	0.0201964
ANP32E	2753.3	0.567412	0.181809	3.12092	0.00180287	0.0202167
THBS4	814.031	1.50629	0.48293	3.11908	0.00181419	0.0203311
PTPLAD1	7477.64	0.612399	0.196353	3.11886	0.00181551	0.0203333
ZDHHC20	5466.1	-0.585691	0.187966	-3.11593	0.00183364	0.0205109
NELL2	604.687	1.61178	0.517248	3.11607	0.00183277	0.0205109
FAM69A	1676	0.741175	0.237934	3.11504	0.00183919	0.0205477
ARHGAP24	4360.97	0.934485	0.29999	3.11505	0.00183913	0.0205477
MAP7D1	7769.41	-0.661326	0.212389	-3.11375	0.00184725	0.0206123
RHOH	652.511	0.973168	0.312537	3.11377	0.00184717	0.0206123
IL1A	432.101	1.50965	0.484943	3.11305	0.00185166	0.0206488
TMEM74	36.8777	1.09953	0.353234	3.11274	0.00185358	0.0206575
MED9	862.703	0.383198	0.123177	3.11097	0.00186475	0.0207616
PNMA5	12.9825	-1.65627	0.532409	-3.11089	0.00186522	0.0207616
SDCCAG8	11386.5	0.522642	0.168035	3.11033	0.0018688	0.0207865
PROSER1	4199.24	-0.564604	0.181534	-3.11018	0.00186975	0.0207865
NIPAL3	4171.53	-0.67376	0.216668	-3.10965	0.0018731	0.020811
RPRD2	8799.42	0.447193	0.143856	3.10861	0.00187968	0.0208585
AP4B1	1829.11	-0.619574	0.199308	-3.10862	0.00187961	0.0208585
NT5E	8670.38	-1.31093	0.421818	-3.1078	0.00188482	0.0208827
FILIP1	669.013	0.863299	0.277807	3.10755	0.00188647	0.0208827
TBC1D10A	1236.88	-0.630156	0.202751	-3.10802	0.00188346	0.0208827
Z98049.1	34.9317	-1.23788	0.398342	-3.10758	0.00188623	0.0208827
PICK1	3013.24	-0.530537	0.170741	-3.10726	0.00188831	0.0208902
BMP8A	528.232	0.888941	0.286112	3.10697	0.00189017	0.020898
SPP1	39040.7	1.41159	0.454542	3.10552	0.00189945	0.0209878
NUTM1	129.148	-1.41042	0.454268	-3.10481	0.001904	0.0210253
ANGEL2	2293.91	0.462616	0.149029	3.1042	0.00190796	0.0210433
ZYG11A	111.568	1.40936	0.454016	3.10421	0.0019079	0.0210433
AHNAK2	38291.6	-1.53434	0.494348	-3.10376	0.0019108	0.0210618
LEMD1	7079.87	-1.3143	0.42354	-3.10312	0.00191492	0.0210847
ST8SIA4	1426.48	0.817506	0.26345	3.10308	0.00191521	0.0210847
CTGF	7228.12	0.982947	0.316829	3.10245	0.00191926	0.0211165
TIMM17A	2661.5	0.507371	0.163591	3.10146	0.00192569	0.0211488
FAM120C	1618.38	0.594354	0.191637	3.10146	0.0019257	0.0211488
OR11A1	3.79629	2.42232	0.780969	3.10169	0.0019242	0.0211488
ZNF79	655.809	0.400849	0.129263	3.10103	0.0019285	0.021154
KAZN	4564.43	-0.754093	0.243167	-3.10113	0.00192786	0.021154
RAD9A	2421.43	-0.406628	0.131175	-3.09989	0.00193594	0.0212218
UCN3	5.90722	-2.32599	0.750387	-3.09972	0.00193704	0.0212218
HRSP12	2064.41	1.40364	0.452964	3.09878	0.00194319	0.0212763
GPR155	1078.87	0.724014	0.233679	3.09833	0.00194612	0.0212956
MRPS14	1492.66	0.472849	0.152641	3.09778	0.00194975	0.0213225
TSPAN7	145.912	1.56258	0.504557	3.09693	0.00195535	0.0213708
NBN	4179.48	0.551671	0.17821	3.09562	0.001964	0.0214394
E4F1	2908.6	-0.378261	0.122189	-3.09571	0.00196343	0.0214394
MTERFD1	1341	0.515701	0.166609	3.09528	0.0019663	0.0214516
KLHL17	1144.37	-0.686601	0.221859	-3.09476	0.00196973	0.0214761
PIGM	1225.66	0.576892	0.186434	3.09435	0.00197244	0.0214798
ACRV1	139.376	-0.757544	0.244809	-3.09442	0.00197196	0.0214798
FAM83C	36.4244	-2.38326	0.770617	-3.09267	0.00198365	0.0215888
AC093323.1	14.1768	-1.49999	0.485088	-3.09219	0.00198685	0.0216107
TNFSF13B	1903.44	0.701856	0.227093	3.09061	0.00199746	0.0217131
KATNB1	1728.26	-0.597229	0.193374	-3.08847	0.00201192	0.0218571
MACC1	8817.84	-1.23086	0.398651	-3.08756	0.00201804	0.0219105
KCNT2	2666.25	1.19671	0.387619	3.08735	0.00201953	0.0219135
IL8	3674.32	1.47806	0.478836	3.08679	0.00202333	0.0219416
RCOR1	9268.95	-0.600433	0.194559	-3.08612	0.00202787	0.0219606
CD109	5841.13	-1.46986	0.476263	-3.08623	0.0020271	0.0219606
CDHR3	4172.46	-0.900669	0.291868	-3.08588	0.00202953	0.0219606
BEAN1	2988.11	-1.16356	0.377068	-3.08582	0.00202993	0.0219606
CD3E	472.053	1.08743	0.352641	3.08367	0.00204467	0.0221069
PITX1	4082.06	-1.32804	0.430782	-3.08286	0.00205025	0.0221539
TOMM20	10774.9	0.6809	0.220922	3.08209	0.00205556	0.022197
MOV10L1	255.061	1.36999	0.444525	3.08192	0.00205668	0.022197
GTF2F2	3601.63	-0.500426	0.162407	-3.08132	0.00206086	0.0222025
SNRPA	3119.36	-0.499351	0.162052	-3.08141	0.00206021	0.0222025
WISP3	261.012	-1.94652	0.631715	-3.08132	0.00206087	0.0222025
AC026310.1	23.3255	-1.43604	0.466188	-3.08039	0.00206726	0.0222581
ANGEL1	2495.77	0.490291	0.159178	3.08013	0.00206908	0.0222644
CC2D1B	3580.34	-0.388774	0.126283	-3.0786	0.00207977	0.0223617
YPEL3	3488.15	-0.725803	0.235767	-3.07848	0.00208058	0.0223617
ZNF540	247.587	0.894112	0.290528	3.07754	0.00208718	0.0224193
SMIM23	12.329	1.42992	0.464787	3.0765	0.00209444	0.0224839
HEPACAM2	30.7563	-2.23788	0.72768	-3.07536	0.00210249	0.022557
BMP2K	6003.6	0.517193	0.168239	3.07415	0.00211106	0.0226248
SH3D21	3785.65	-0.900765	0.29303	-3.07397	0.0021123	0.0226248
MOSPD3	1401.74	-0.894354	0.290948	-3.07393	0.00211257	0.0226248
POLR2K	1575.84	0.684495	0.222793	3.07234	0.00212385	0.0227322
SOX7	259.19	-1.24774	0.40622	-3.07158	0.00212927	0.0227768
RUSC2	4730.52	0.63701	0.207417	3.07115	0.00213237	0.0227964
NR6A1	7339.75	0.854416	0.278331	3.06978	0.00214217	0.0228748
MAN1C1	2150.11	0.965314	0.314458	3.06977	0.00214222	0.0228748
ARGLU1	8805.95	-0.5631	0.183462	-3.0693	0.00214562	0.0228976
RFPL1	24.0286	1.39822	0.455586	3.06907	0.00214729	0.0229019
RP11-131H24.4	47.985	1.09273	0.356075	3.06883	0.00214897	0.0229064
EPS8L2	19715.7	-0.684702	0.22314	-3.06848	0.00215149	0.0229197
SCNN1G	108.638	-2.77465	0.904302	-3.06827	0.00215299	0.0229221
MRPL50	1088.03	0.63921	0.208384	3.06746	0.00215889	0.0229715
SRPK1	8701.13	-0.575058	0.187522	-3.06662	0.00216493	0.0230222
GRIK4	268.402	1.42956	0.466306	3.06572	0.00217148	0.0230783
LRP5	21181.6	-0.738025	0.240874	-3.06394	0.00218439	0.0232019
WFS1	4091.56	-1.06701	0.348286	-3.06361	0.00218685	0.0232116
SIGLEC6	103.435	-1.91577	0.62536	-3.06347	0.00218786	0.0232116
LINC00935	41.4706	-0.965719	0.315286	-3.06299	0.00219135	0.023235
RBM34	23.2603	0.748716	0.244492	3.06233	0.00219619	0.0232727
MGAT4A	4554.07	0.862411	0.281693	3.06153	0.0022021	0.0233217
CEP104	3388.27	-0.457504	0.14945	-3.06125	0.00220413	0.0233295
FBXO21	3882.44	0.480496	0.156975	3.06096	0.00220625	0.0233383
ALS2CR11	600.24	1.11404	0.364124	3.05952	0.00221695	0.0234378
SDC2	5714.15	0.962578	0.314685	3.05886	0.00222181	0.0234755
GRK4	685.259	0.671773	0.219654	3.05833	0.00222578	0.0234907
CLPS	25.6985	-3.4996	1.14429	-3.05832	0.00222585	0.0234907
KLHDC8A	163.716	1.11858	0.365789	3.05801	0.00222813	0.0235011
TFPI2	616.449	1.83664	0.60067	3.05765	0.00223081	0.0235157
EXT1	37403.2	0.61314	0.200609	3.05639	0.00224018	0.0235872
EN1	86.1459	2.88341	0.943402	3.05639	0.0022402	0.0235872
CD274	685.505	1.26557	0.414124	3.05602	0.00224297	0.0236027
OR10Q1	2.6083	2.6425	0.864802	3.05562	0.00224598	0.0236206
C7orf43	2165.54	-0.771548	0.252594	-3.0545	0.00225437	0.0236296
ACD	1476.09	-0.712615	0.233316	-3.05429	0.00225596	0.0236296
NRXN2	430.086	0.967629	0.316802	3.05437	0.00225536	0.0236296
HTR1D	315.033	-1.73534	0.568045	-3.05494	0.00225106	0.0236296
LY6K	569.23	-2.53004	0.828229	-3.05476	0.0022524	0.0236296
C10orf99	49.7271	-3.12251	1.02213	-3.05492	0.00225121	0.0236296
UTF1	2.62804	2.13871	0.700022	3.0552	0.00224914	0.0236296
ANKRD18B	264.717	1.66076	0.543981	3.05298	0.00226579	0.0237149
CNFN	35.8971	-1.44631	0.473757	-3.05286	0.00226673	0.0237149
PDPK1	5552.2	-0.421551	0.138099	-3.05254	0.00226915	0.0237265
PRSS22	5159.73	-0.895611	0.293433	-3.05219	0.0022718	0.0237405
CD46	22057.8	0.479653	0.15721	3.05103	0.00228057	0.0238184
LTA	33.3793	1.12258	0.367969	3.05076	0.00228266	0.0238265
UBE3C	12491.1	-0.421809	0.138286	-3.05026	0.00228642	0.0238383
CFL2	1203.82	0.847752	0.277928	3.05026	0.00228642	0.0238383
PNMA3	47.2783	1.75644	0.575944	3.04967	0.00229091	0.0238713
ELMO1	6008.59	0.821841	0.269541	3.04904	0.00229571	0.0239076
KLHL30	306.291	-1.21983	0.400132	-3.04857	0.00229932	0.0239315
C2orf50	117.457	-1.76629	0.579581	-3.04753	0.00230728	0.0240005
AL161784.1	1225.1	0.872301	0.286266	3.04717	0.00231009	0.0240159
ASAP1	21822	0.64093	0.210499	3.04481	0.00232825	0.0241079
USB1	3795.35	-0.521668	0.171316	-3.04506	0.00232632	0.0241079
SIM2	2776.76	-1.53517	0.504174	-3.04491	0.00232747	0.0241079
SNX8	4978.87	-0.670847	0.22029	-3.04529	0.00232454	0.0241079
NEK8	935.184	-0.581977	0.191101	-3.0454	0.00232374	0.0241079
PNMAL1	191.21	1.70594	0.560193	3.04526	0.00232476	0.0241079
DLX2	17.7785	-2.35823	0.774377	-3.04533	0.00232426	0.0241079
TNFRSF17	40.7068	1.49448	0.490872	3.04454	0.00233035	0.0241158
IQSEC2	2780.46	-0.68902	0.226366	-3.04383	0.00233586	0.0241591
EIF6	3714.82	-0.659328	0.216641	-3.04341	0.00233913	0.0241791
BBOX1	1785.32	-1.91153	0.628176	-3.04299	0.00234241	0.0241992
CDH17	5965.88	-2.51838	0.827855	-3.04206	0.00234965	0.0242324
MTHFSD	2444.13	-0.407852	0.134067	-3.04215	0.00234895	0.0242324
SLC5A8	6.94752	2.32171	0.7632	3.04206	0.00234961	0.0242324
LRRC42	1950.7	-0.49102	0.161468	-3.04098	0.00235812	0.024306
CYP2W1	1278.19	-1.7205	0.566024	-3.03961	0.00236883	0.0244024
OSBPL3	15007.9	-0.629547	0.207159	-3.03896	0.00237397	0.0244416
INPPL1	9896.67	-0.366199	0.120522	-3.03843	0.00237811	0.0244703
GPR137B	4016.17	0.564385	0.185784	3.03786	0.00238268	0.0245033
UST	4169.57	-1.40975	0.464186	-3.03703	0.00238923	0.0245456
C16orf93	622.632	-0.798282	0.262853	-3.03699	0.0023895	0.0245456
LAMC2	64665.2	-1.42313	0.468629	-3.0368	0.00239107	0.0245478
C19orf81	9.59685	1.27385	0.419516	3.03648	0.00239358	0.0245596
SBK1	398.371	1.42731	0.470432	3.03403	0.00241307	0.0247456
QPCT	1319.82	-1.64208	0.541486	-3.03255	0.00242495	0.0248533
CCDC135	198.005	-2.13229	0.703572	-3.03066	0.0024402	0.0249809
C16orf96	41.6304	0.842661	0.278053	3.03057	0.00244091	0.0249809
DLGAP2	108.553	1.42408	0.469933	3.03039	0.00244234	0.0249809
CCL25	6.97488	1.62743	0.537047	3.03032	0.00244292	0.0249809
NWD1	366.329	-1.71143	0.564891	-3.02967	0.00244824	0.0250212
KRT32	4.59683	-2.62659	0.867106	-3.02915	0.00245245	0.0250501
SPRED2	8314.97	-0.505063	0.166776	-3.0284	0.00245856	0.0250984
SDE2	1639.64	0.388475	0.1283	3.02786	0.00246293	0.0251289
PCDH1	23129.8	-0.979496	0.32358	-3.02706	0.00246946	0.0251812
ERP44	7250.74	0.500148	0.165258	3.02646	0.00247431	0.0251893
RND3	4220.05	-0.725024	0.239541	-3.02673	0.00247219	0.0251893
FAM214B	2829.13	-0.844632	0.279083	-3.02645	0.00247442	0.0251893
HINT3	1275	0.521161	0.172234	3.02589	0.00247905	0.0252179
ATG9B	2198.3	-1.4439	0.477202	-3.02577	0.00248001	0.0252179
GAK	14562.3	-0.615301	0.203452	-3.0243	0.00249208	0.0253264
MAST2	9108.28	-0.478735	0.158313	-3.02399	0.00249469	0.0253386
EBAG9	1555.13	0.528584	0.174869	3.02274	0.00250498	0.0254289
MCL1	22726.2	0.461882	0.152815	3.02249	0.00250708	0.025436
GIT1	4940.21	-0.617691	0.204402	-3.02194	0.00251163	0.0254567
LPCAT2	4102.94	-1.0526	0.348323	-3.0219	0.00251193	0.0254567
E2F8	771.662	-1.00345	0.33211	-3.02145	0.00251567	0.0254775
PRKCQ	1116.36	1.10471	0.365639	3.02131	0.0025168	0.0254775
ZFX	4574.37	0.495587	0.164071	3.02056	0.00252311	0.0255271
VPS37B	10641.3	-0.702415	0.232605	-3.01977	0.00252966	0.0255791
ZHX1	205.268	0.614213	0.203415	3.01951	0.00253184	0.0255869
OTUD7A	483.942	0.957383	0.317134	3.01885	0.00253733	0.025628
EPS8L1	10341.9	-1.12466	0.372675	-3.01781	0.00254606	0.0256733
LTBP4	8769.38	-0.888926	0.294556	-3.01785	0.00254572	0.0256733
WFDC8	12.5888	-2.16763	0.718227	-3.01802	0.00254431	0.0256733
PCID2	3610.09	-0.444597	0.147341	-3.01747	0.00254892	0.0256878
PCED1B	9837.34	-0.945389	0.313341	-3.01712	0.00255185	0.0256965
PTH2R	992.319	1.79455	0.594806	3.01703	0.00255263	0.0256965
BRI3	23599.6	-1.06148	0.351896	-3.01646	0.00255743	0.0257306
GDE1	6875.51	-0.604092	0.200284	-3.01618	0.00255982	0.0257403
MARCH4	156.301	-1.65771	0.54971	-3.0156	0.00256468	0.0257749
C3orf65	1009.77	-1.08387	0.359531	-3.01467	0.00257257	0.0258399
NUP93	3478.39	-0.461741	0.153283	-3.01234	0.00259243	0.0260249
CAPN10	2456.05	-0.400319	0.132956	-3.01091	0.00260463	0.0261329
DNMT3B	867.16	0.850849	0.282622	3.01055	0.00260772	0.0261493
T	7.06225	-3.75643	1.24827	-3.00931	0.00261842	0.0262276
KLK4	10.7987	-3.01497	1.00188	-3.00933	0.00261827	0.0262276
SMC1B	379.516	1.35541	0.450504	3.00865	0.00262413	0.0262703
NME7	5070.24	0.632568	0.210427	3.00612	0.00264603	0.0264749
HDHD2	1302.54	0.49057	0.163212	3.00572	0.00264949	0.026482
COX20	5422.84	0.578145	0.192349	3.00571	0.00264966	0.026482
LSR	25839.4	-0.956585	0.318284	-3.00544	0.00265193	0.02649
EPHA1	5692.74	-0.615935	0.204952	-3.00526	0.00265351	0.0264912
PIGR	9921.8	1.98263	0.659869	3.00457	0.00265953	0.0265367
FAM131C	74.6177	-1.25924	0.419518	-3.00163	0.00268541	0.0267802
SERPINI1	445.031	0.781723	0.260578	2.99995	0.0027002	0.0269129
MAFF	4582.48	-0.849119	0.283156	-2.99877	0.00271073	0.0270029
RNF20	2797.56	0.538849	0.179741	2.99792	0.00271828	0.0270632
DBNL	11135.3	-0.510196	0.170201	-2.9976	0.00272111	0.0270765
BOD1L2	2.18175	2.88131	0.961263	2.99742	0.00272272	0.0270777
SLAMF7	974.653	1.24143	0.414208	2.99713	0.00272536	0.0270891
RELA	7506.62	-0.516306	0.172298	-2.99659	0.0027302	0.0271223
CPNE3	7094.73	0.518458	0.173038	2.9962	0.00273364	0.0271298
CDK2AP2	3633.43	-0.711843	0.237595	-2.99603	0.00273515	0.0271298
LRRC3B	23.8662	1.58323	0.528449	2.996	0.00273545	0.0271298
RPUSD4	1621.07	-0.469932	0.156863	-2.99581	0.00273721	0.0271324
MVB12B	3001.33	0.879368	0.293702	2.99409	0.00275267	0.0272707
DDX43	322.645	-1.523	0.508775	-2.99346	0.00275834	0.0273119
BORA	1605.58	-0.526874	0.176034	-2.99303	0.0027622	0.0273352
ENSA	8744.23	0.424388	0.141913	2.99048	0.00278538	0.0275456
AGBL2	467.197	-1.04524	0.349541	-2.99032	0.00278682	0.0275456
CLLU1OS	5.60416	2.16002	0.722367	2.99019	0.00278802	0.0275456
HK1	10970.2	-0.575741	0.192632	-2.98881	0.00280065	0.0276553
RTN4IP1	535.822	0.424406	0.142026	2.98822	0.00280608	0.0276878
CCR2	266.815	1.18169	0.395464	2.98812	0.002807	0.0276878
C11orf80	8048.09	-0.603274	0.201909	-2.98785	0.00280946	0.027697
TRDN	104.008	2.03766	0.682046	2.98757	0.00281202	0.0277071
DPCR1	22859	-3.19213	1.0686	-2.98722	0.00281523	0.0277237
CIRH1A	3456.62	-0.508172	0.17014	-2.98678	0.0028193	0.0277487
PLXNA3	7956.44	-0.72334	0.242233	-2.98613	0.00282531	0.0277927
DVL1	7934.74	-0.808489	0.270777	-2.98581	0.00282828	0.0278068
HEATR1	6878.4	0.377151	0.12638	2.98426	0.00284262	0.0279306
SPIRE2	4768.64	-1.02459	0.343348	-2.98412	0.00284396	0.0279306
PPP1R1A	655.63	1.40274	0.470211	2.98322	0.00285234	0.0279978
INTS4	3289.47	-0.349183	0.11707	-2.98269	0.00285726	0.0280188
TEAD2	1889.65	0.839838	0.281589	2.98249	0.00285912	0.0280188
B4GALNT4	801.408	1.79701	0.602514	2.98252	0.00285887	0.0280188
DSG2	23559.1	-0.897678	0.301152	-2.98082	0.00287481	0.0281268
AHR	18133.1	-0.826185	0.277153	-2.98097	0.00287341	0.0281268
ABCA9	1123.6	1.10271	0.369928	2.98088	0.00287425	0.0281268
TESPA1	201.094	1.04222	0.349688	2.98043	0.00287848	0.0281476
IQGAP1	29302	-0.480147	0.161123	-2.97999	0.00288255	0.0281721
CORO2A	6964.96	-1.02738	0.344947	-2.97836	0.00289795	0.0282921
CTRL	1896.7	-0.407675	0.136876	-2.97843	0.00289733	0.0282921
TMEM40	272.682	-1.96211	0.658982	-2.97748	0.00290627	0.0283581
ZCCHC14	6976.17	-0.352597	0.11843	-2.97727	0.00290827	0.0283623
RAB1B	13429.3	-0.527069	0.177072	-2.97658	0.00291479	0.0284106
TOMM40L	1103.64	0.616059	0.206983	2.97638	0.00291673	0.0284142
USP2	288.598	1.37969	0.463723	2.97524	0.00292757	0.0285045
ALPI	40.2886	-3.28412	1.10411	-2.97445	0.00293515	0.0285629
RBM12B-AS1	125.495	0.801857	0.269654	2.97365	0.00294283	0.0286222
CTB-58E17.5	93.952	-0.821278	0.276222	-2.97325	0.00294664	0.028644
COL9A1	65.8208	1.79723	0.604536	2.9729	0.00294997	0.028661
TNFSF14	1366.05	1.48676	0.500343	2.97149	0.00296361	0.028778
SPRR1B	538.347	-3.4659	1.16702	-2.96988	0.00297921	0.028914
POLQ	1566	-0.853129	0.287327	-2.96919	0.00298583	0.0289627
TNFSF15	1322.75	1.14662	0.386356	2.96779	0.00299952	0.02908
ZNF205	1369.81	-0.434672	0.14648	-2.96744	0.00300287	0.0290968
ZNF703	4057.9	-1.31958	0.444716	-2.96723	0.00300498	0.0291017
BIVM-ERCC5	34.6825	0.909407	0.306569	2.9664	0.00301309	0.0291647
GRWD1	2297.98	-0.562897	0.18979	-2.96589	0.00301804	0.0291969
FUT3	4153.04	-1.52819	0.515351	-2.96534	0.00302344	0.0292336
HPCA	4038.69	-0.882227	0.297531	-2.96516	0.00302521	0.0292351
RAPGEFL1	4241.44	-1.29963	0.438627	-2.96295	0.00304706	0.0293888
ATP5G3	5616.16	0.608391	0.205344	2.96279	0.00304869	0.0293888
KCTD1	4515.76	-0.910139	0.307206	-2.96264	0.00305017	0.0293888
C12orf60	4191.73	1.08198	0.36513	2.96328	0.0030438	0.0293888
SYPL2	197.075	1.34142	0.452789	2.96257	0.00305085	0.0293888
PDILT	15.2676	1.74211	0.588009	2.96273	0.00304923	0.0293888
ASXL3	289.942	1.36903	0.462153	2.96229	0.00305365	0.0294001
TTC40	1013.97	-1.92477	0.650024	-2.96108	0.00306566	0.0295001
FLG	245.411	1.6352	0.552686	2.95865	0.00308988	0.0297173
CYP3A43	609.641	2.35033	0.794639	2.95774	0.00309905	0.0297897
SPG7	11959.9	-0.397331	0.134366	-2.95707	0.00310582	0.0298236
FHOD1	2929.84	-0.51453	0.174007	-2.95695	0.003107	0.0298236
C17orf67	1689.65	0.723277	0.244607	2.9569	0.00310752	0.0298236
TMPRSS4	25565.6	-1.65964	0.561463	-2.95593	0.0031173	0.0298911
PKP3	12450.2	-0.950957	0.321718	-2.95587	0.00311786	0.0298911
VPS4A	3442.39	-0.420528	0.14228	-2.95563	0.0031203	0.0298987
DDX59	1559.62	0.488797	0.165391	2.9554	0.00312259	0.0299049
TINAGL1	20043.4	-1.17648	0.398104	-2.9552	0.00312468	0.0299052
MYRIP	3166.32	1.18947	0.402537	2.95494	0.0031273	0.0299052
P2RX1	390.307	1.33004	0.450111	2.95491	0.00312758	0.0299052
HTR3C	15.942	-3.10422	1.0506	-2.9547	0.00312972	0.0299099
EVL	5296.96	0.714691	0.241949	2.95389	0.00313797	0.0299729
MYO1B	10997.9	0.758833	0.256914	2.95365	0.0031404	0.0299803
OVOL3	92.769	-0.834412	0.282539	-2.95326	0.00314433	0.030002
CDH20	225.473	1.16641	0.395078	2.95234	0.00315372	0.0300758
CCR10	161.138	1.09472	0.370856	2.95187	0.00315856	0.0301061
SCTR	4888.8	1.69304	0.573754	2.95081	0.00316941	0.0301702
ZNF471	331.761	1.08287	0.366984	2.95072	0.00317029	0.0301702
CBLN4	15.6988	2.12407	0.719837	2.95076	0.00316993	0.0301702
DCDC2B	866.235	-0.584156	0.198062	-2.94936	0.00318428	0.0302875
C1orf101	1175.21	0.637081	0.216123	2.94777	0.0032008	0.0304286
CCDC179	37.4952	0.89589	0.304012	2.94689	0.00320983	0.0304984
PLAC8	4802.87	-1.61113	0.546863	-2.94613	0.00321772	0.0305414
AP000679.2	30.618	-1.27772	0.433681	-2.94623	0.00321668	0.0305414
ANXA10	6272.9	-1.8154	0.616373	-2.9453	0.00322642	0.0305918
TMCC2	166.33	0.999452	0.339319	2.94546	0.00322475	0.0305918
TNFRSF1A	12349.6	-0.51844	0.176088	-2.94422	0.00323774	0.0306351
FAM219B	2884.12	-0.380817	0.129333	-2.94447	0.00323508	0.0306351
INSL6	619.03	0.95656	0.324888	2.94427	0.00323715	0.0306351
GPR171	73.903	0.918391	0.311918	2.94433	0.00323655	0.0306351
NUP62CL	747.976	-1.06912	0.363183	-2.94374	0.00324275	0.0306504
C8orf49	45.3826	1.42436	0.483856	2.94378	0.0032423	0.0306504
ATP6V1H	4997.18	0.458139	0.155662	2.94316	0.0032488	0.0306916
KIF5C	167.258	0.861937	0.292916	2.94261	0.00325462	0.0307305
ARHGAP25	2457.64	0.642476	0.218401	2.94173	0.00326386	0.0308018
SPSB3	8102.65	-0.423478	0.143972	-2.9414	0.00326736	0.0308051
FTSJ2	1557.69	-0.44543	0.151436	-2.94137	0.00326762	0.0308051
C17orf72	1427.67	-1.0149	0.345234	-2.93975	0.00328474	0.0309504
C10orf82	8.78213	2.17695	0.740648	2.93925	0.00329009	0.0309847
COG8	5359.54	-0.394347	0.134199	-2.93852	0.00329788	0.0310419
GLTPD1	2607.13	-0.705833	0.240223	-2.93825	0.00330075	0.0310528
STXBP5	5438.51	0.756714	0.257588	2.93769	0.00330668	0.0310924
AKAP6	954.151	0.99966	0.340387	2.93684	0.00331579	0.0311619
HGF	896.597	1.07654	0.366664	2.93603	0.00332442	0.0312268
CLEC4C	14.4085	1.56421	0.532805	2.9358	0.00332685	0.0312334
P2RX7	705.364	0.759132	0.258619	2.93533	0.00333191	0.0312647
TMEM54	4005.32	-0.88209	0.300529	-2.93512	0.00333417	0.0312697
C16orf87	709.165	0.489678	0.166846	2.93491	0.00333641	0.0312746
MYO9A	6829.31	-0.521973	0.177883	-2.93436	0.00334237	0.0313142
RNF168	3215.87	-0.444142	0.151419	-2.9332	0.00335486	0.031415
FBXO28	4659.92	0.441382	0.150492	2.93292	0.00335785	0.0314267
FTCDNL1	826.378	1.09512	0.373423	2.93266	0.00336069	0.031437
ROS1	84.9382	-2.89454	0.987366	-2.93157	0.00337251	0.0315313
ANO7	982.188	-1.13867	0.388445	-2.93135	0.00337492	0.0315376
RELL2	1132.97	-0.687889	0.234727	-2.93059	0.00338317	0.0315983
RP11-383H13.1	3670.48	0.935472	0.31964	2.92664	0.00342643	0.0319859
CHMP1A	7739.31	-0.523623	0.178963	-2.92588	0.00343488	0.0320102
HBEGF	2136.46	-1.06917	0.365396	-2.92607	0.00343276	0.0320102
B3GNT5	3684.44	-0.685864	0.234395	-2.92611	0.00343234	0.0320102
FGF3	6.67388	-2.34028	0.799886	-2.92576	0.00343611	0.0320102
ANGPTL5	36.2264	-1.28634	0.439765	-2.92506	0.00344392	0.0320665
YTHDF3	7308.51	0.420564	0.143801	2.92463	0.00344867	0.0320943
TSC22D4	5496.24	-0.741248	0.253562	-2.92334	0.00346303	0.0322114
CSNK1E	11550.8	-0.649217	0.22215	-2.92242	0.00347322	0.0322896
TMEM219	5615.52	-0.512997	0.175574	-2.92183	0.00347981	0.0323176
IFT74	1438.19	0.824804	0.282275	2.92199	0.00347804	0.0323176
DCBLD2	19758.5	-1.57484	0.539259	-2.92039	0.00349599	0.0324127
ULK3	2703.52	-0.471493	0.161442	-2.9205	0.0034947	0.0324127
MARC2	3618.9	0.999357	0.342213	2.92028	0.00349721	0.0324127
BTNL3	131.466	-2.2671	0.776226	-2.92066	0.00349288	0.0324127
AXL	8505.46	-1.00252	0.343339	-2.91991	0.00350138	0.0324348
MAFK	5436.72	-0.674119	0.230939	-2.91903	0.00351122	0.0324933
APOO	869.704	0.569599	0.195133	2.91902	0.00351129	0.0324933
FAM132A	319.391	-1.14539	0.392447	-2.91859	0.00351615	0.0325217
RP11-187E13.1	56.3736	-1.17795	0.403714	-2.91778	0.00352537	0.0325903
AQP12B	6.38379	-2.68503	0.920633	-2.9165	0.00353979	0.0327069
SESN1	2197.67	0.602669	0.206658	2.91627	0.00354243	0.0327146
LRRK2	2036	1.23789	0.42458	2.91557	0.00355036	0.0327711
CRAMP1L	935.365	-0.421973	0.144768	-2.91482	0.00355889	0.0328253
CACYBP	3616.91	0.649363	0.222796	2.91461	0.00356132	0.0328253
ENKUR	268.648	-1.28425	0.440629	-2.91458	0.00356166	0.0328253
FAM192A	6197.75	-0.388854	0.133432	-2.91425	0.00356546	0.0328436
DSC2	5136.64	-1.03086	0.353785	-2.91381	0.00357049	0.0328732
SLC37A1	9487.34	-0.710682	0.243938	-2.91338	0.00357543	0.0328973
DYNLRB1	4256.08	-0.460698	0.15814	-2.91322	0.00357718	0.0328973
AP4M1	4417.56	-0.881859	0.30275	-2.91283	0.00358175	0.0328973
AC137932.1	561.762	-0.552515	0.189686	-2.91279	0.00358219	0.0328973
BOLL	589.339	-1.94791	0.668674	-2.91309	0.00357874	0.0328973
VASP	11585.9	-0.729516	0.250471	-2.91258	0.00358455	0.0329023
CDK5RAP3	8357.85	-0.478518	0.164337	-2.9118	0.00359348	0.032951
JAM3	1404.39	0.745725	0.256104	2.9118	0.00359349	0.032951
MEGF6	9947.78	-0.903115	0.310281	-2.91064	0.00360694	0.0330575
PATL1	6217.16	-0.439376	0.151054	-2.90873	0.00362899	0.0331924
RAB5C	12.9842	-1.09754	0.377317	-2.9088	0.00362814	0.0331924
ATP1B2	108.847	0.919088	0.315944	2.90902	0.00362559	0.0331924
MUCL1	15.5895	-2.43658	0.837618	-2.90894	0.00362659	0.0331924
PCYT1B	46.9959	1.35087	0.464445	2.90857	0.00363083	0.0331925
PXN	20406.4	-0.788197	0.271007	-2.9084	0.00363278	0.0331936
JMJD8	6723.54	-0.47093	0.161958	-2.90772	0.0036407	0.0332491
DEDD2	4133.94	-0.66751	0.229587	-2.90744	0.00364395	0.0332621
FAM35A	6022.2	0.434275	0.149465	2.90553	0.00366627	0.0334489
ZNF44	2944	0.602229	0.207327	2.90473	0.00367569	0.0334743
GRAP2	468.522	1.02942	0.354401	2.90467	0.00367644	0.0334743
COL20A1	52.3532	1.45625	0.501336	2.90475	0.00367549	0.0334743
IZUMO2	7.76822	-2.2963	0.790462	-2.90501	0.00367245	0.0334743
OGDH	13940.7	-0.515081	0.177445	-2.90276	0.00369896	0.0336455
C1orf227	18.8126	0.871397	0.300189	2.90282	0.00369816	0.0336455
MET	23504.7	-1.03802	0.357684	-2.90206	0.00370714	0.0336566
KRAS	5718.73	-0.529672	0.182496	-2.90237	0.0037035	0.0336566
STUB1	7104.94	-0.477064	0.16439	-2.90202	0.00370762	0.0336566
CHCHD5	943.662	-0.540041	0.186074	-2.9023	0.00370439	0.0336566
ZMYND8	15670.9	-0.660035	0.22751	-2.90113	0.00371817	0.0336957
NEK10	1018.59	1.18145	0.407253	2.90103	0.00371937	0.0336957
C1orf100	201.227	0.835765	0.288062	2.90134	0.00371574	0.0336957
[truncated: 399 more rows]
