# Supplementary material for: Integrative analysis of KRAS wildtype metastatic pancreatic ductal adenocarcinoma reveals mutation and expression-based similarities to cholangiocarcinoma
Source: Nat Commun. 2022 Oct 8;13:5941. doi: 10.1038/s41467-022-33718-7 (PMC9547977; doi:10.1038/s41467-022-33718-7)
Supplement: Supplementary file 5 — Supplementary Data 3 [file 41467_2022_33718_MOESM5_ESM.xlsx]

## Sheet: Sheet1
Supplementary Table 3: Genes conservatively differentially expressed (adjusted p<0.005, absolute log2 fold change>2.5) in KRAS wildtype versus mutant tumors in the PanGen cohort of unresectable PDAC. P values based on two-tailed Wald tests, and adjusted p values were subjected to Benjamini-Hochberg multiple test correction.
Gene	baseMean	log2FoldChange	lfcSE	stat	p value	Adjusted p value
TRIM29	14107.8	-4.53402	0.447172	-10.1393	3.7e-24	6.7e-20
NRG1	7546.85	5.50771	0.557983	9.87074	5.57e-23	5.05e-19
FAM83A	11773.4	-6.33457	0.657075	-9.64056	5.39e-22	2.62e-18
TRIM67	182.795	4.24785	0.440954	9.63332	5.78e-22	2.62e-18
CHRNB3	80.6068	5.66267	0.60862	9.30411	1.35e-20	4.89e-17
FLRT2	11691.1	4.73466	0.5237	9.04078	1.56e-19	4.7e-16
RHAG	58.5235	5.15443	0.598564	8.61132	7.22e-18	1.87e-14
CTNND2	4571.15	4.73056	0.569964	8.29974	1.04e-16	2.1e-13
RP11-1021N1.1	49.2952	3.69198	0.444543	8.3051	9.97e-17	2.1e-13
SULT1C4	229.452	2.99084	0.377136	7.93041	2.18e-15	3.96e-12
VAT1L	683.623	3.9471	0.503344	7.84176	4.44e-15	7.31e-12
GRIK3	103.477	4.65799	0.59676	7.80546	5.93e-15	8.95e-12
BDKRB1	191.421	2.94115	0.391549	7.51157	5.84e-14	7.56e-11
CR2	109.965	4.06861	0.54618	7.4492	9.39e-14	1.13e-10
NRSN1	518.867	4.3409	0.585509	7.4139	1.23e-13	1.31e-10
FAM135B	198.879	3.65308	0.494286	7.39063	1.46e-13	1.47e-10
DCDC2	7360.97	3.64309	0.497371	7.32468	2.39e-13	2.17e-10
CHRNA6	59.5486	2.82886	0.389686	7.25934	3.89e-13	3.35e-10
KRT6A	9473.17	-8.01867	1.1121	-7.21042	5.58e-13	4.59e-10
KCNN4	7598.35	-3.08805	0.430889	-7.16669	7.68e-13	6.05e-10
MSI1	167.394	4.09437	0.572816	7.14779	8.82e-13	6.65e-10
PHYHIPL	285.133	2.93287	0.411789	7.12226	1.06e-12	7.69e-10
CST6	947.144	-4.84703	0.690596	-7.01861	2.24e-12	1.5e-09
SHISA9	785.033	4.5585	0.65077	7.00478	2.47e-12	1.6e-09
SLC6A11	318.824	4.96701	0.716352	6.93375	4.1e-12	2.39e-09
WBSCR17	1258.86	3.06664	0.446879	6.86236	6.77e-12	3.83e-09
SUCNR1	718.072	2.9684	0.434898	6.82551	8.76e-12	4.81e-09
NTF4	759.619	-3.86361	0.566649	-6.81835	9.21e-12	4.91e-09
AL031663.1	2436.88	-3.43954	0.505881	-6.79912	1.05e-11	5.45e-09
TEX35	249.51	3.6146	0.534396	6.76391	1.34e-11	6.76e-09
MUC4	17657.5	-4.64516	0.687556	-6.75605	1.42e-11	6.94e-09
SPATA16	85.8658	3.67367	0.544897	6.74195	1.56e-11	7.45e-09
WFDC2	6007.65	-3.50214	0.522014	-6.7089	1.96e-11	8.88e-09
PAK7	623.587	4.31207	0.642636	6.70997	1.95e-11	8.88e-09
KRT16	6187.66	-5.9162	0.890942	-6.64038	3.13e-11	1.38e-08
PLA2R1	6562.59	-2.59364	0.392386	-6.60992	3.85e-11	1.62e-08
SLC2A14	512.276	3.76246	0.569243	6.60958	3.85e-11	1.62e-08
MUC2	260.671	-5.48756	0.831919	-6.59626	4.22e-11	1.74e-08
FXYD2	49.699	3.78145	0.577647	6.5463	5.9e-11	2.29e-08
KRT5	6343.26	-7.66515	1.17963	-6.49793	8.14e-11	3.07e-08
COX6B2	862.282	-3.79359	0.586379	-6.46952	9.83e-11	3.63e-08
LYPD3	1901.71	-4.37157	0.6795	-6.43351	1.25e-10	4.35e-08
ALPP	396.204	-5.56401	0.864882	-6.43326	1.25e-10	4.35e-08
VSTM2L	4742.6	-4.0316	0.630004	-6.39932	1.56e-10	5.33e-08
DNAH3	1048.67	-2.58739	0.405153	-6.3862	1.7e-10	5.7e-08
ATRNL1	1307.38	3.12465	0.490338	6.37244	1.86e-10	6.13e-08
NR5A2	8332.26	3.08869	0.485461	6.36239	1.99e-10	6.42e-08
SIM1	1283.02	5.84556	0.924802	6.32087	2.6e-10	8.26e-08
PSCA	24112.5	-4.61363	0.732425	-6.29912	2.99e-10	9.04e-08
CFTR	10243.8	3.75944	0.59811	6.28554	3.27e-10	9.7e-08
SNAP25	1349.99	2.73352	0.44112	6.19678	5.76e-10	1.66e-07
CIDEC	288.745	-4.23926	0.685508	-6.18412	6.25e-10	1.77e-07
DSG3	2507.92	-6.02092	0.978298	-6.15448	7.53e-10	2.07e-07
C1QL1	71.726	3.40739	0.554001	6.15052	7.72e-10	2.09e-07
MSLN	20897.3	-3.54345	0.577018	-6.14097	8.2e-10	2.12e-07
HYAL4	72.6982	-3.64485	0.598402	-6.09097	1.12e-09	2.75e-07
CYP27C1	744.67	-3.6535	0.600907	-6.07997	1.2e-09	2.9e-07
FGF19	534.629	-5.75458	0.949444	-6.061	1.35e-09	3.22e-07
KCTD8	576.029	4.91971	0.813075	6.05075	1.44e-09	3.26e-07
NOS1	132.506	3.6541	0.60383	6.05153	1.43e-09	3.26e-07
GPR88	263.433	4.5798	0.759391	6.03089	1.63e-09	3.65e-07
KAAG1	190.25	3.00804	0.499122	6.02666	1.67e-09	3.7e-07
CKMT1A	310.846	-3.29168	0.546828	-6.01959	1.75e-09	3.82e-07
C9orf129	270.699	3.17726	0.531207	5.9812	2.21e-09	4.72e-07
KRT14	200.907	-5.76484	0.970656	-5.93911	2.87e-09	5.9e-07
VWA5B1	490.909	-5.0311	0.847934	-5.93336	2.97e-09	6.04e-07
SORCS1	153.863	2.94847	0.498686	5.91247	3.37e-09	6.78e-07
LY6D	3853.53	-6.24927	1.05848	-5.90399	3.55e-09	7.06e-07
KBTBD12	1589.82	-3.23219	0.55172	-5.85838	4.67e-09	9e-07
VTCN1	3449.54	3.49679	0.598632	5.8413	5.18e-09	9.67e-07
DPEP1	221.104	3.25698	0.560274	5.81318	6.13e-09	1.12e-06
KRTAP4-1	49.2221	-6.47325	1.11369	-5.81241	6.16e-09	1.12e-06
OR5V1	56.0881	4.71025	0.811659	5.80324	6.5e-09	1.17e-06
DSC3	1374.09	-4.78011	0.823963	-5.80137	6.58e-09	1.17e-06
CAPN9	2415.61	-3.99742	0.68941	-5.79833	6.7e-09	1.18e-06
MUC5B	55062.8	-4.44509	0.767335	-5.79289	6.92e-09	1.2e-06
SLC4A4	11566	3.03357	0.525914	5.76818	8.01e-09	1.38e-06
ATP8A2	571.075	3.20718	0.556545	5.76265	8.28e-09	1.41e-06
UBXN10	976.753	-2.57547	0.448621	-5.74086	9.42e-09	1.59e-06
IVL	84.2946	-8.0555	1.40394	-5.73777	9.59e-09	1.61e-06
NTS	326.419	5.20105	0.9096	5.71796	1.08e-08	1.76e-06
RP1L1	1232.31	-3.20989	0.568903	-5.64223	1.68e-08	2.55e-06
VSIG2	4174.5	-3.14581	0.559686	-5.62068	1.9e-08	2.87e-06
TENM1	2602.36	3.65122	0.65026	5.61501	1.97e-08	2.94e-06
PAX2	71.0861	3.45008	0.615329	5.60688	2.06e-08	3.06e-06
RP11-497E19.2	10.4866	2.98624	0.534913	5.58267	2.37e-08	3.49e-06
DSCAML1	2385.21	3.1438	0.566944	5.54517	2.94e-08	4.19e-06
OCA2	156.648	2.71019	0.49112	5.51838	3.42e-08	4.69e-06
PTGFR	397.878	2.67217	0.488128	5.47433	4.39e-08	5.81e-06
ASAH2C	13.6505	2.64717	0.484536	5.4633	4.67e-08	6.13e-06
SLC2A1	33912.3	-2.55227	0.46786	-5.45522	4.89e-08	6.33e-06
CYP24A1	1382.44	-5.28966	0.972976	-5.43658	5.43e-08	6.91e-06
NXF3	378.747	-3.72247	0.685115	-5.43334	5.53e-08	6.91e-06
CGB7	62.2606	-3.60085	0.676559	-5.32231	1.02e-07	1.2e-05
C8orf74	732.494	-3.29305	0.620971	-5.30307	1.14e-07	1.31e-05
KLB	810.174	3.03641	0.573436	5.29511	1.19e-07	1.35e-05
CTTNBP2	1062.93	2.54983	0.484837	5.25915	1.45e-07	1.6e-05
GSTA5	11.9657	4.80697	0.925195	5.19563	2.04e-07	2.09e-05
CEACAM7	4737.22	5.04925	0.972914	5.18982	2.1e-07	2.14e-05
PTPRT	1042.53	3.05569	0.589364	5.18472	2.16e-07	2.19e-05
C11orf86	180.764	-4.1103	0.793568	-5.17952	2.22e-07	2.24e-05
CRABP2	2849.28	-3.05143	0.591726	-5.15683	2.51e-07	2.46e-05
ZNF556	34.2257	3.86063	0.749553	5.15057	2.6e-07	2.53e-05
KCNA7	215.07	-3.81013	0.741048	-5.14155	2.72e-07	2.64e-05
ELAVL2	36.3951	3.26703	0.636698	5.13121	2.88e-07	2.76e-05
LYPD2	946.294	-4.79751	0.938633	-5.11117	3.2e-07	3.04e-05
MYBPHL	428.556	-3.16555	0.621935	-5.08984	3.58e-07	3.33e-05
CGB8	45.6172	-5.65721	1.1114	-5.09018	3.58e-07	3.33e-05
CD164L2	125.568	-3.57903	0.703871	-5.08478	3.68e-07	3.38e-05
CDH3	8873.61	-2.61089	0.515347	-5.06628	4.06e-07	3.66e-05
LGALS9C	105.242	-3.78922	0.749229	-5.05749	4.25e-07	3.79e-05
MMP10	262.381	-3.29363	0.652456	-5.04805	4.46e-07	3.96e-05
SLC7A13	19.293	2.55762	0.508556	5.02918	4.93e-07	4.31e-05
PDE1C	2973.39	3.35566	0.668587	5.01903	5.19e-07	4.48e-05
WNK2	4723.09	2.91317	0.581384	5.01075	5.42e-07	4.63e-05
SCEL	7089.03	-3.2522	0.653401	-4.97735	6.45e-07	5.38e-05
PLA2G2F	110.096	-3.86402	0.777929	-4.96706	6.8e-07	5.65e-05
PAX8	15351.9	-2.52548	0.50918	-4.95989	7.05e-07	5.78e-05
RDH8	16.6583	3.60933	0.727984	4.95798	7.12e-07	5.81e-05
ERN2	8287.95	-3.03404	0.614481	-4.93758	7.91e-07	6.37e-05
LGALS9B	169.486	-4.25962	0.864252	-4.92868	8.28e-07	6.63e-05
SNCG	3147.57	-3.2645	0.66373	-4.91841	8.72e-07	6.87e-05
GAS2L2	138.663	-3.71721	0.756323	-4.91484	8.89e-07	6.94e-05
CNTN1	1074.32	3.3786	0.687974	4.91095	9.06e-07	7.04e-05
PPP1R17	26.8313	3.59693	0.734507	4.89707	9.73e-07	7.46e-05
EREG	1724.3	-3.43669	0.702247	-4.89385	9.89e-07	7.52e-05
PKHD1	17246.2	2.60931	0.534144	4.88503	1.03e-06	7.74e-05
KCNQ3	6072.22	2.74216	0.564695	4.85601	1.2e-06	8.83e-05
SCN5A	370.021	-3.15241	0.650409	-4.84682	1.25e-06	9.12e-05
EPHA8	53.9889	3.2307	0.669698	4.82412	1.41e-06	0.000101
CST4	258.418	-4.82808	1.00118	-4.82241	1.42e-06	0.000102
CYP2S1	6186.08	-2.81187	0.583356	-4.82016	1.43e-06	0.000102
FAM183A	160.806	-4.05706	0.842323	-4.81652	1.46e-06	0.000103
CBLN1	30.7453	3.39257	0.704391	4.81632	1.46e-06	0.000103
KIAA0087	13.8509	2.56588	0.532929	4.81467	1.47e-06	0.000103
ADAMTS20	157.364	-3.93949	0.819623	-4.80647	1.54e-06	0.000106
CTD-2117L12.1	23.5967	-3.24266	0.674926	-4.80447	1.55e-06	0.000106
SERPINB2	301.796	-3.95162	0.823498	-4.79858	1.6e-06	0.000109
C20orf85	91.0269	-4.42753	0.925958	-4.78156	1.74e-06	0.000116
GALNT5	6809.78	-2.66013	0.559285	-4.7563	1.97e-06	0.000128
CHST6	819.131	-3.10433	0.659381	-4.70795	2.5e-06	0.000155
FGF20	84.2626	-3.5213	0.752969	-4.67655	2.92e-06	0.000177
IGF2	27841	3.13719	0.672178	4.6672	3.05e-06	0.000184
SLC38A11	1034.59	2.97776	0.641955	4.63858	3.51e-06	0.000204
ABCA13	2229.28	-2.96987	0.640632	-4.63584	3.55e-06	0.000206
L1CAM	2466.87	-3.14823	0.679963	-4.63	3.66e-06	0.00021
BEX1	16.376	2.69653	0.58244	4.62972	3.66e-06	0.00021
KIAA0125	95.1699	2.89786	0.626583	4.62486	3.75e-06	0.000214
CCL19	255.131	2.92401	0.633025	4.6191	3.85e-06	0.000217
CLCA2	187.733	-4.51696	0.978649	-4.61551	3.92e-06	0.000218
SPINK6	76.7632	-4.61682	1.00015	-4.61615	3.91e-06	0.000218
HRASLS5	214.711	-3.41609	0.740679	-4.6121	3.99e-06	0.000219
DRD2	85.4421	-2.7821	0.603186	-4.61233	3.98e-06	0.000219
KLK12	78.1692	-2.92773	0.635652	-4.60587	4.11e-06	0.000225
KRT78	33.8138	-3.00402	0.654092	-4.59265	4.38e-06	0.000237
SERPINB7	311.858	-3.34707	0.733454	-4.56343	5.03e-06	0.000265
CHST9	1714.22	2.61667	0.574764	4.5526	5.3e-06	0.000275
ZNF648	39.902	2.78997	0.612681	4.55371	5.27e-06	0.000275
LCA10	66.4374	-3.42863	0.75381	-4.5484	5.41e-06	0.000278
HORMAD1	178.11	2.53475	0.558799	4.53606	5.73e-06	0.000292
GPR78	97.4648	-2.80703	0.619089	-4.53413	5.78e-06	0.000293
SLC9A4	440.707	-4.47501	0.987048	-4.53373	5.8e-06	0.000293
CCK	229.229	-4.39376	0.96996	-4.52984	5.9e-06	0.000296
RPTN	52.4959	-4.90725	1.08974	-4.50315	6.7e-06	0.000328
KRT20	508.113	-4.37536	0.975195	-4.48666	7.24e-06	0.000348
AQP4	62.8717	3.23392	0.724085	4.46621	7.96e-06	0.000377
ST8SIA2	179.323	-3.81507	0.854784	-4.4632	8.07e-06	0.000382
KRT3	17.1076	-3.64879	0.818911	-4.45566	8.36e-06	0.000391
PADI1	8812.06	-3.6585	0.826894	-4.42439	9.67e-06	0.000441
SERPINB13	33.2661	-6.03123	1.36553	-4.41675	1e-05	0.000453
TFF2	7647.49	-3.94705	0.894783	-4.41119	1.03e-05	0.00046
B3GALT5	1692.3	-3.12923	0.709476	-4.41062	1.03e-05	0.00046
GPR110	4101.82	-2.60745	0.598314	-4.35799	1.31e-05	0.000562
GABRA3	168.177	-2.82761	0.649652	-4.3525	1.35e-05	0.000572
STOML3	16.2965	-3.99335	0.917919	-4.35044	1.36e-05	0.000575
DHRS9	5505.17	-3.29823	0.7609	-4.33464	1.46e-05	0.000615
PKP1	1437.06	-2.93505	0.67732	-4.33333	1.47e-05	0.000617
CGB1	161.67	-3.90314	0.905442	-4.31076	1.63e-05	0.000671
NPY5R	56.1224	2.71723	0.631744	4.30115	1.7e-05	0.000697
S100A4	12761.4	-2.51057	0.588191	-4.26829	1.97e-05	0.000794
A2ML1	1903.63	-3.43543	0.80943	-4.24426	2.19e-05	0.000858
TP63	2801.21	-3.21956	0.759263	-4.24037	2.23e-05	0.000868
PYDC1	4.57041	3.17369	0.753988	4.2092	2.56e-05	0.000966
SLC38A5	1671.25	-2.54765	0.605826	-4.20525	2.61e-05	0.000976
VWA3A	775.017	-3.17379	0.758149	-4.18623	2.84e-05	0.00104
KRT12	46.8375	-2.70071	0.646535	-4.17721	2.95e-05	0.001075
CEACAM18	197.964	-3.82694	0.91664	-4.17497	2.98e-05	0.001082
NKX2-5	15.8726	3.54971	0.851779	4.16741	3.08e-05	0.001116
C21orf88	973.166	-3.09208	0.742692	-4.16334	3.14e-05	0.001129
MUC21	21.2069	-4.12858	0.992709	-4.1589	3.2e-05	0.001142
KCNJ16	336.257	2.78057	0.670424	4.14748	3.36e-05	0.001177
SALL3	15.2277	4.24238	1.0244	4.14135	3.45e-05	0.001201
WNT7A	2386.24	-2.90138	0.702161	-4.13207	3.6e-05	0.001241
ACTL8	456.17	-4.92771	1.19445	-4.12551	3.7e-05	0.001262
UCN2	126.98	-2.80367	0.680885	-4.11768	3.83e-05	0.001298
UBE2U	35.2274	2.70112	0.657094	4.11071	3.94e-05	0.001325
ASZ1	11.6266	2.95643	0.722252	4.09335	4.25e-05	0.0014
MYBPC1	4057.77	-4.55743	1.11585	-4.08428	4.42e-05	0.001442
CACNG5	8.32825	2.57473	0.630437	4.08404	4.43e-05	0.001442
PRSS55	185.433	-2.5132	0.623724	-4.02935	5.59e-05	0.001717
KLK13	136.5	-3.36133	0.836436	-4.01864	5.85e-05	0.001767
SERPINB4	217.887	-3.60767	0.898498	-4.01522	5.94e-05	0.001784
PDZD3	722.614	-2.84085	0.710893	-3.99618	6.44e-05	0.00188
TAS2R38	28.5934	-3.54263	0.89704	-3.94924	7.84e-05	0.002181
ALPPL2	341.915	-3.77046	0.960887	-3.92394	8.71e-05	0.002355
C6orf222	950.999	-3.05571	0.782887	-3.90313	9.5e-05	0.002522
MSLNL	763.152	-2.50701	0.643044	-3.89865	9.67e-05	0.002539
C1orf110	523.701	-3.83224	0.986808	-3.88347	0.000103	0.002672
MUC5AC	55935.4	-3.673	0.946179	-3.88193	0.000104	0.002681
GSTA2	2216.33	4.36418	1.12679	3.87311	0.000107	0.002764
CALML5	20.8394	-5.461	1.41011	-3.87274	0.000108	0.002764
KRT13	822.156	-3.24563	0.844126	-3.84496	0.000121	0.003006
FAM69C	79.5	2.65174	0.690997	3.83755	0.000124	0.003062
OLIG2	13.6078	2.51233	0.656128	3.82902	0.000129	0.003136
CLDN6	172.351	-3.20003	0.835997	-3.8278	0.000129	0.003143
S100A2	3447.8	-2.85399	0.745755	-3.82698	0.00013	0.003149
MOGAT1	353.779	2.59457	0.679062	3.82082	0.000133	0.003216
SLITRK2	23.237	2.52364	0.662365	3.81005	0.000139	0.003302
KRTAP9-1	3.79055	-4.20114	1.10747	-3.79345	0.000149	0.003454
ADAM7	27.726	-2.73004	0.726973	-3.75536	0.000173	0.003899
TFF3	3353.27	-3.08383	0.823075	-3.74672	0.000179	0.004001
MUC16	26014.5	-3.5185	0.93928	-3.74596	0.00018	0.004003
DRD1	224.655	-2.65285	0.717814	-3.69573	0.000219	0.00465
ZPBP	158.291	2.61115	0.707074	3.69289	0.000222	0.004685
ZFP57	701.126	-3.79182	1.03063	-3.67913	0.000234	0.0049
CYP4B1	353.646	-2.82797	0.769549	-3.67484	0.000238	0.004943
LGALS7	10.6346	-4.32401	1.17697	-3.67386	0.000239	0.004956
