# Supplementary material for: Integrative analysis of KRAS wildtype metastatic pancreatic ductal adenocarcinoma reveals mutation and expression-based similarities to cholangiocarcinoma
Source: Nat Commun. 2022 Oct 8;13:5941. doi: 10.1038/s41467-022-33718-7 (PMC9547977; doi:10.1038/s41467-022-33718-7)
Supplement: Supplementary file 6 — Supplementary Data 4 [file 41467_2022_33718_MOESM6_ESM.xlsx]

## Sheet: Sheet1
Supplementary Data 4: Genes sets enriched among genes up-regulated (adjusted p<0.005, log2 fold change>2.5) in KRAS wildtype versus mutant tumors in the PanGen cohort of unresectable PDAC. P values based on one-tailed hypergeometric tests, and adjusted p values were subjected to Benjamini-Hochberg multiple test correction.
Gene set	p value	Adjusted p value
BENPORATH_ES_WITH_H3K27ME3	6.62e-10	1.32e-05
BENPORATH_SUZ12_TARGETS	8.18e-10	1.32e-05
GOCC_INTRINSIC_COMPONENT_OF_PLASMA_MEMBRANE	3.05e-08	0.000246499
BENPORATH_EED_TARGETS	2.41e-08	0.000246499
GOCC_POSTSYNAPTIC_MEMBRANE	7.07e-08	0.000456475
BENPORATH_PRC2_TARGETS	1.74e-07	0.000933788
GOCC_POSTSYNAPSE	2.38e-07	0.00101781
GOCC_SYNAPTIC_MEMBRANE	2.52e-07	0.00101781
GOCC_SYNAPSE	5.99e-07	0.00192342
GOCC_TRANSPORTER_COMPLEX	6.55e-07	0.00192342
DESCARTES_FETAL_PANCREAS_DUCTAL_CELLS	5.73e-07	0.00192342
DESCARTES_FETAL_LIVER_HEPATOBLASTS	7.28e-07	0.00195809
GOBP_POSITIVE_REGULATION_OF_SODIUM_ION_TRANSPORT	7.92e-07	0.00196795
GOCC_NEURON_PROJECTION	9.18e-07	0.00211609
AIZARANI_LIVER_C7_EPCAM_POS_BILE_DUCT_CELLS_2	1.08e-06	0.00233121
MIKKELSEN_MEF_HCP_WITH_H3K27ME3	2.13e-06	0.00429998
MANNO_MIDBRAIN_NEUROTYPES_HNBML1	3.03e-06	0.00575693
GOBP_TRANSMEMBRANE_TRANSPORT	3.3e-06	0.00592729
GOCC_PLASMA_MEMBRANE_REGION	4.07e-06	0.00692003
MANNO_MIDBRAIN_NEUROTYPES_HOPC	6.71e-06	0.0108242
DESCARTES_FETAL_HEART_EPICARDIAL_FAT_CELLS	7.31e-06	0.0112402
GOCC_INTRINSIC_COMPONENT_OF_POSTSYNAPTIC_MEMBRANE	1.12e-05	0.0164626
DESCARTES_FETAL_EYE_ASTROCYTES	1.4e-05	0.0196901
YAUCH_HEDGEHOG_SIGNALING_PARACRINE_DN	1.75e-05	0.0235853
MANNO_MIDBRAIN_NEUROTYPES_HDA1	2.18e-05	0.0269711
HNF1_Q6	2.34e-05	0.0269711
GOBP_SODIUM_ION_TRANSPORT	2.34e-05	0.0269711
GSE36476_YOUNG_VS_OLD_DONOR_MEMORY_CD4_TCELL_DN	2.25e-05	0.0269711
MIKKELSEN_MCV6_HCP_WITH_H3K27ME3	2.64e-05	0.0284272
MIKKELSEN_NPC_HCP_WITH_H3K27ME3	2.56e-05	0.0284272
GOMF_TRANSPORTER_ACTIVITY	2.78e-05	0.0289995
MANNO_MIDBRAIN_NEUROTYPES_HDA2	2.98e-05	0.0301103
GOMF_ION_TRANSMEMBRANE_TRANSPORTER_ACTIVITY	3.39e-05	0.0331251
MEISSNER_NPC_HCP_WITH_H3K4ME2_AND_H3K27ME3	3.83e-05	0.0363943
MODULE_64	4.27e-05	0.0394194
YOSHIMURA_MAPK8_TARGETS_UP	4.58e-05	0.041048
MODULE_274	5.03e-05	0.0439084
MIR4803	5.76e-05	0.0481459
GOCC_INTRINSIC_COMPONENT_OF_SYNAPTIC_MEMBRANE	5.82e-05	0.0481459
