# Supplementary material for: Integrative analysis of KRAS wildtype metastatic pancreatic ductal adenocarcinoma reveals mutation and expression-based similarities to cholangiocarcinoma
Source: Nat Commun. 2022 Oct 8;13:5941. doi: 10.1038/s41467-022-33718-7 (PMC9547977; doi:10.1038/s41467-022-33718-7)
Supplement: Supplementary file 7 — Supplementary Data 5 [file 41467_2022_33718_MOESM7_ESM.xlsx]

## Sheet: Sheet1
Supplementary Data 5: Genes sets enriched among genes down-regulated (adjusted p<0.005, log2 fold change<-2.5) in KRAS wildtype versus mutant tumors in the PanGen cohort of unresectable PDAC. P values based on one-tailed hypergeometric tests, and adjusted p values were subjected to Benjamini-Hochberg multiple test correction.
Gene set	p value	Adjusted p value
GOBP_KERATINOCYTE_DIFFERENTIATION	3.64e-23	1.17e-18
GOBP_KERATINIZATION	7.43e-22	1.2e-17
GOBP_EPIDERMIS_DEVELOPMENT	1.54e-21	1.66e-17
REACTOME_KERATINIZATION	4e-21	3.23e-17
GOBP_EPIDERMAL_CELL_DIFFERENTIATION	1.84e-20	1.19e-16
DESCARTES_FETAL_STOMACH_SQUAMOUS_EPITHELIAL_CELLS	6.13e-20	3.3e-16
REACTOME_FORMATION_OF_THE_CORNIFIED_ENVELOPE	4.83e-19	2.23e-15
GOBP_CORNIFICATION	6.96e-19	2.81e-15
GOBP_SKIN_DEVELOPMENT	2.27e-18	8.13e-15
JAEGER_METASTASIS_DN	5.88e-18	1.9e-14
DESCARTES_FETAL_LUNG_SQUAMOUS_EPITHELIAL_CELLS	4.15e-17	1.22e-13
DESCARTES_FETAL_EYE_CORNEAL_AND_CONJUNCTIVAL_EPITHELIAL_CELLS	2.33e-16	6.28e-13
GOBP_EPITHELIAL_CELL_DIFFERENTIATION	1.05e-15	2.6e-12
BUSSLINGER_ESOPHAGEAL_LATE_SUPRABASAL_CELLS	3.14e-15	7.24e-12
DESCARTES_MAIN_FETAL_SQUAMOUS_EPITHELIAL_CELLS	4.86e-15	1.05e-11
ONDER_CDH1_TARGETS_2_DN	1.66e-14	3.35e-11
NABA_MATRISOME_ASSOCIATED	7.63e-14	1.45e-10
HUPER_BREAST_BASAL_VS_LUMINAL_UP	1.12e-13	2.01e-10
BOSCO_EPITHELIAL_DIFFERENTIATION_MODULE	4.06e-13	6.91e-10
NABA_MATRISOME	5.26e-12	8.48e-09
HOLLERN_SQUAMOUS_BREAST_TUMOR	5.64e-12	8.67e-09
DODD_NASOPHARYNGEAL_CARCINOMA_UP	6.77e-12	9.94e-09
MODULE_357	7.86e-12	1.06e-08
MODULE_297	7.86e-12	1.06e-08
DESCARTES_FETAL_KIDNEY_URETERIC_BUD_CELLS	1.78e-11	2.3e-08
GOCC_INTERMEDIATE_FILAMENT	3.1e-11	3.85e-08
BLANCO_MELO_BETA_INTERFERON_TREATED_BRONCHIAL_EPITHELIAL_CELLS_DN	4.24e-11	5.07e-08
KRAS.LUNG_UP.V1_DN	2.05e-10	2.36e-07
KRAS.600_UP.V1_DN	5.87e-10	6.53e-07
GOCC_INTERMEDIATE_FILAMENT_CYTOSKELETON	1.01e-09	1.09e-06
GOBP_EPITHELIUM_DEVELOPMENT	1.09e-09	1.14e-06
GOCC_KERATIN_FILAMENT	1.8e-09	1.81e-06
MODULE_154	2.25e-09	2.2e-06
MODULE_153	2.35e-09	2.23e-06
SMID_BREAST_CANCER_BASAL_UP	2.96e-09	2.73e-06
LIN_SILENCED_BY_TUMOR_MICROENVIRONMENT	3.45e-09	3.09e-06
INAMURA_LUNG_CANCER_SCC_UP	9.17e-09	8e-06
MODULE_68	9.93e-09	8.22e-06
MODULE_298	9.93e-09	8.22e-06
GOCC_CORNIFIED_ENVELOPE	1.58e-08	1.24e-05
JI_CARCINOGENESIS_BY_KRAS_AND_STK11_UP	1.56e-08	1.24e-05
SMID_BREAST_CANCER_RELAPSE_IN_BONE_DN	2.1e-08	1.62e-05
DURANTE_ADULT_OLFACTORY_NEUROEPITHELIUM_SUSTENTACULAR_CELLS	3.16e-08	2.38e-05
KRAS.LUNG.BREAST_UP.V1_DN	3.79e-08	2.78e-05
RICKMAN_HEAD_AND_NECK_CANCER_E	5.85e-08	4.2e-05
SENGUPTA_NASOPHARYNGEAL_CARCINOMA_DN	6.37e-08	4.47e-05
REACTOME_DEFECTIVE_GALNT3_CAUSES_FAMILIAL_HYPERPHOSPHATEMIC_TUMORAL_CALCINOSIS_HFTC	8.42e-08	5.78e-05
HP_PALMOPLANTAR_BLISTERING	9.86e-08	6.63e-05
REACTOME_DEFECTIVE_C1GALT1C1_CAUSES_TN_POLYAGGLUTINATION_SYNDROME_TNPS	1.19e-07	7.81e-05
TRAVAGLINI_LUNG_DIFFERENTIATING_BASAL_CELL	1.32e-07	8.54e-05
ONDER_CDH1_TARGETS_3_DN	1.57e-07	9.91e-05
GOBP_O_GLYCAN_PROCESSING	2.28e-07	0.000141
SMID_BREAST_CANCER_LUMINAL_B_DN	2.76e-07	0.000168
HP_ONYCHOGRYPOSIS	2.92e-07	0.000174
GOBP_DIGESTION	3.05e-07	0.000179
DESCARTES_FETAL_HEART_EPICARDIAL_FAT_CELLS	3.69e-07	0.000213
KRAS.600.LUNG.BREAST_UP.V1_DN	4.15e-07	0.000235
ANDERSEN_CHOLANGIOCARCINOMA_CLASS2	4.89e-07	0.000264
KRAS.300_UP.V1_DN	4.91e-07	0.000264
GNF2_SPRR1B	4.9e-07	0.000264
REACTOME_TERMINATION_OF_O_GLYCAN_BIOSYNTHESIS	6.22e-07	0.000329
NABA_ECM_REGULATORS	9.19e-07	0.000478
MARTENS_TRETINOIN_RESPONSE_UP	9.54e-07	0.000489
REACTOME_DEVELOPMENTAL_BIOLOGY	1.05e-06	0.000527
MODULE_6	1.17e-06	0.000576
GNF2_SERPINB5	1.19e-06	0.000576
REACTOME_DECTIN_2_FAMILY	1.19e-06	0.000576
RICKMAN_METASTASIS_DN	1.53e-06	0.000726
NABA_ECM_AFFILIATED	2.29e-06	0.001072
DURANTE_ADULT_OLFACTORY_NEUROEPITHELIUM_RESPIRATORY_HORIZONTAL_BASAL_CELLS	3.53e-06	0.001628
SABATES_COLORECTAL_ADENOMA_UP	3.67e-06	0.00167
GOMF_SERINE_TYPE_ENDOPEPTIDASE_INHIBITOR_ACTIVITY	4.32e-06	0.001935
GOCC_GOLGI_LUMEN	4.65e-06	0.002057
GAO_ESOPHAGUS_25W_C1_CILIATED_EPITHELIAL_CELLS	4.84e-06	0.002095
GOBP_MAINTENANCE_OF_GASTROINTESTINAL_EPITHELIUM	4.87e-06	0.002095
GOMF_ENDOPEPTIDASE_REGULATOR_ACTIVITY	5.13e-06	0.002181
REACTOME_O_LINKED_GLYCOSYLATION_OF_MUCINS	5.29e-06	0.002218
TRAVAGLINI_LUNG_BASAL_CELL	5.64e-06	0.002278
SARRIO_EPITHELIAL_MESENCHYMAL_TRANSITION_DN	5.55e-06	0.002278
WANG_BARRETTS_ESOPHAGUS_AND_ESOPHAGUS_CANCER_DN	5.59e-06	0.002278
GOBP_PROTEIN_O_LINKED_GLYCOSYLATION	5.79e-06	0.002308
REACTOME_DISEASES_ASSOCIATED_WITH_O_GLYCOSYLATION_OF_PROTEINS	7.05e-06	0.002776
HP_PALMAR_HYPERKERATOSIS	7.42e-06	0.002885
TRAVAGLINI_LUNG_GOBLET_CELL	8.18e-06	0.003142
HP_ABNORMALITY_OF_SKIN_ADNEXA_PHYSIOLOGY	8.52e-06	0.00316
DESCARTES_MAIN_FETAL_GOBLET_CELLS	8.49e-06	0.00316
GAO_LARGE_INTESTINE_24W_C8_GOBLET_CELL	8.49e-06	0.00316
HP_HYPERKERATOSIS	8.94e-06	0.003243
HALLMARK_KRAS_SIGNALING_DN	8.9e-06	0.003243
TGANTCA_AP1_C	9.56e-06	0.003428
GOCC_SUPRAMOLECULAR_POLYMER	1.11e-05	0.00391
RICKMAN_TUMOR_DIFFERENTIATED_WELL_VS_POORLY_DN	1.11e-05	0.00391
REACTOME_O_LINKED_GLYCOSYLATION	1.14e-05	0.003954
HP_PALMOPLANTAR_KERATODERMA	1.18e-05	0.004048
CHARAFE_BREAST_CANCER_LUMINAL_VS_BASAL_DN	1.38e-05	0.004697
HP_ORAL_LEUKOPLAKIA	1.56e-05	0.005231
KRAS.50_UP.V1_DN	1.58e-05	0.00526
GOBP_EPITHELIAL_STRUCTURE_MAINTENANCE	1.89e-05	0.006227
HP_PLANTAR_HYPERKERATOSIS	1.98e-05	0.006464
GOMF_PEPTIDASE_REGULATOR_ACTIVITY	2.12e-05	0.006846
MODULE_220	2.21e-05	0.007001
CROMER_TUMORIGENESIS_DN	2.21e-05	0.007001
HP_SKIN_VESICLE	2.28e-05	0.007131
WP_VITAMIN_D_RECEPTOR_PATHWAY	2.65e-05	0.008215
GOBP_INTERMEDIATE_FILAMENT_BASED_PROCESS	2.73e-05	0.008392
KRAS.BREAST_UP.V1_UP	2.76e-05	0.008421
TRAVAGLINI_LUNG_PROLIFERATING_BASAL_CELL	2.82e-05	0.008504
HP_ABNORMALITY_OF_THE_PLANTAR_SKIN_OF_FOOT	3.24e-05	0.009594
GNF2_CDH3	3.21e-05	0.009594
DESCARTES_MAIN_FETAL_CORNEAL_AND_CONJUNCTIVAL_EPITHELIAL_CELLS	3.84e-05	0.011064
GOBP_NEGATIVE_REGULATION_OF_PEPTIDASE_ACTIVITY	3.84e-05	0.011064
HP_ECTODERMAL_DYSPLASIA	3.78e-05	0.011064
GOCC_POLYMERIC_CYTOSKELETAL_FIBER	4.22e-05	0.012054
TURASHVILI_BREAST_DUCTAL_CARCINOMA_VS_DUCTAL_NORMAL_DN	4.8e-05	0.013588
KRAS.PROSTATE_UP.V1_DN	4.9e-05	0.013757
GOBP_DIGESTIVE_SYSTEM_PROCESS	5.15e-05	0.014219
GOBP_RETINOIC_ACID_METABOLIC_PROCESS	5.11e-05	0.014219
DURANTE_ADULT_OLFACTORY_NEUROEPITHELIUM_RESPIRATORY_CILIATED_CELLS	5.41e-05	0.014788
DESCARTES_FETAL_STOMACH_CILIATED_EPITHELIAL_CELLS	5.8e-05	0.015726
MODULE_55	5.89e-05	0.015854
MODULE_88	6.08e-05	0.01623
HP_PALMOPLANTAR_HYPERHIDROSIS	6.26e-05	0.016561
DELYS_THYROID_CANCER_UP	6.51e-05	0.017085
LEF1_UP.V1_UP	6.83e-05	0.017794
RICKMAN_HEAD_AND_NECK_CANCER_C	7.43e-05	0.019198
REACTOME_DISEASES_OF_GLYCOSYLATION	7.52e-05	0.019264
GOBP_GLYCOSYLATION	7.77e-05	0.019744
ZWANG_TRANSIENTLY_UP_BY_2ND_EGF_PULSE_ONLY	7.91e-05	0.019887
GSE22443_NAIVE_VS_ACT_AND_IL2_TREATED_CD8_TCELL_UP	7.95e-05	0.019887
LY_AGING_MIDDLE_UP	8.3e-05	0.02061
GSE17974_IL4_AND_ANTI_IL12_VS_UNTREATED_1H_ACT_CD4_TCELL_DN	9.41e-05	0.023182
GOCC_ANCHORED_COMPONENT_OF_MEMBRANE	0.000127	0.03102
SENGUPTA_NASOPHARYNGEAL_CARCINOMA_WITH_LMP1_DN	0.000132	0.032087
LIU_PROSTATE_CANCER_DN	0.000136	0.032314
HP_MACULAR_DYSTROPHY	0.000136	0.032314
HP_FINGERNAIL_DYSPLASIA	0.000136	0.032314
HP_THICKENED_SKIN	0.000138	0.032318
DESCARTES_FETAL_INTESTINE_MESOTHELIAL_CELLS	0.000138	0.032318
HP_NAIL_DYSTROPHY	0.000144	0.033394
CHARAFE_BREAST_CANCER_BASAL_VS_MESENCHYMAL_UP	0.000176	0.040551
ONDER_CDH1_TARGETS_1_DN	0.000182	0.04167
GOBP_REGULATION_OF_PEPTIDASE_ACTIVITY	0.000184	0.041695
GOBP_INNATE_IMMUNE_RESPONSE_ACTIVATING_SIGNAL_TRANSDUCTION	0.000185	0.041695
HP_PALMAR_HYPERHIDROSIS	0.000207	0.046025
DESCARTES_FETAL_STOMACH_GOBLET_CELLS	0.000207	0.046025
