# Supplementary material for: Integrative analysis of KRAS wildtype metastatic pancreatic ductal adenocarcinoma reveals mutation and expression-based similarities to cholangiocarcinoma
Source: Nat Commun. 2022 Oct 8;13:5941. doi: 10.1038/s41467-022-33718-7 (PMC9547977; doi:10.1038/s41467-022-33718-7)
Supplement: Supplementary file 8 — Supplementary Data 6 [file 41467_2022_33718_MOESM8_ESM.xlsx]

## Sheet: Sheet1
Supplementary Data 6: Proteins with unadjusted p<0.01 from results of differential protein analysis (KRAS wildtype versus mutant) in the PanGen cohort of unresectable PDAC. P values based on two-tailed loess regression, and adjusted p values were subjected to Benjamini-Hochberg multiple test correction.
Protein name	Log2 Fold Change	Average Expression	T value (SCA)	P value (SCA)	Adjusted p value (SCA)
VTCN1	2.28957	-3.651	5.92032	5.17685e-06	0.0210317
AQP4	1.9744	-0.332628	4.43946	9.67144e-05	0.0953213
CEACAM7	1.75866	-0.181126	4.40943	7.13344e-05	0.0921879
CFTR	1.7072	-0.366059	5.85084	3.46046e-05	0.067081
ATP1A2	1.102	-2.82174	2.78739	0.00966438	0.41968
DPEP1	0.930358	-5.18221	4.80995	6.27784e-05	0.0921879
PROX1	0.789992	-2.14613	5.11993	5.42473e-06	0.0210317
CYP7B1	0.769614	-2.47747	2.87611	0.00600186	0.392482
PLA2G6	0.765964	1.93972	3.01725	0.00788221	0.415998
HEPACAM	0.723026	-3.99826	3.5146	0.000976112	0.220105
PIK3AP1	0.669977	1.53388	4.92214	1.06317e-05	0.0274794
CD38	0.659287	-1.14627	3.07562	0.00347243	0.347036
SEC11C	0.641057	-1.97008	3.1399	0.00372152	0.347036
GGT1	0.623883	0.9065	3.94478	0.000261106	0.125813
HSD17B6	0.612984	2.27163	2.68476	0.00995185	0.41968
IGHV3-7	0.568429	3.58797	2.7969	0.00741688	0.415998
GBP5	0.56516	-0.497041	3.67772	0.000596787	0.1851
MAOB	0.563259	4.121	3.57249	0.00082069	0.211053
IGLV2-8	0.56051	1.11465	2.71804	0.00912686	0.41968
MAP2	0.559852	-0.230607	2.94066	0.00503894	0.375692
ADH1A	0.548452	5.54221	3.03174	0.00392319	0.347036
IGHV6-1	0.545555	1.69892	3.21343	0.00235296	0.304081
PON1	0.539157	2.66978	3.16551	0.00269665	0.328509
IKZF1	0.535973	-3.75711	3.10805	0.00357323	0.347036
OTC	0.524142	3.67195	3.11058	0.00314864	0.347036
UNC5B	0.519289	-0.89276	2.85638	0.00877154	0.41968
FGL2	0.518907	1.39414	4.11602	0.000151781	0.121514
SPP1	0.500723	0.98399	2.90406	0.00556559	0.381908
IGLV3-19	0.491921	1.00669	2.78114	0.00816835	0.416262
L3HYPDH	0.464902	-0.266204	4.04872	0.000188053	0.121514
GAMT	0.462761	-0.174888	3.81659	0.000389479	0.137274
METTL7B	0.46266	-0.818323	4.09129	0.000164243	0.121514
GGT5	0.462034	1.1627	3.28747	0.0019022	0.270286
ACADSB	0.457966	3.33717	2.82486	0.0068854	0.415998
WBP2	0.454538	-0.717242	3.44728	0.00119221	0.220105
SEPTIN6	0.444494	0.809417	3.93967	0.000265333	0.125813
IL16	0.442029	0.279602	3.61001	0.000732921	0.202967
PDZK1	0.433199	1.6925	3.05042	0.00372493	0.347036
SAR1B	0.425257	-0.607481	3.4697	0.00111562	0.220105
EVL	0.425113	1.04341	2.79077	0.00753841	0.415998
RNF13	0.42325	-1.62055	2.7459	0.00848511	0.416415
LPGAT1	0.419482	0.100998	3.87531	0.000324511	0.125813
CPQ	0.419186	0.638462	3.13053	0.00297681	0.334524
GRHPR	0.414614	1.97989	2.98002	0.00452459	0.353633
PTPRC	0.399885	2.7811	2.89538	0.00569792	0.387558
ACADS	0.398588	2.474	2.81088	0.0071466	0.415998
EGLN1	0.39786	0.128803	3.61749	0.000716529	0.202967
DECR1	0.389678	3.34948	3.10122	0.00323249	0.347036
EPB41L2	0.389261	2.69509	3.88477	0.000315076	0.125813
SDS	0.388214	-0.275196	4.06691	0.000177495	0.121514
RRM2B	0.387225	-0.40927	3.95043	0.000256515	0.125813
ACADL	0.382859	0.267255	2.69766	0.00962423	0.41968
SEPTIN4	0.380248	-0.00309967	3.13791	0.00291552	0.334524
TDO2	0.379231	-3.14203	2.87509	0.00601836	0.392482
BAAT	0.37773	2.84581	2.76351	0.00810106	0.415998
HSD17B8	0.372863	0.767215	2.6932	0.00973649	0.41968
FCGR3A	0.372669	0.352464	2.73209	0.00926518	0.41968
METTL7A	0.37266	1.38914	2.68763	0.00987815	0.41968
ARHGAP25	0.371586	-0.0348981	3.18507	0.00255105	0.324276
UGT2B10	0.369758	1.36049	2.74978	0.0083991	0.416262
GIMAP8	0.369687	-0.662354	3.26352	0.00203823	0.275939
IDH2	0.368987	5.54298	2.97713	0.00456065	0.353633
GOT1	0.368566	4.01038	2.81717	0.00702789	0.415998
BIN2	0.368098	0.478796	3.29976	0.00183579	0.270286
SLC27A5	0.366821	2.15533	3.33206	0.00167156	0.270286
HAAO	0.366731	2.6722	3.14703	0.00284139	0.33382
GSTM1	0.365791	1.82093	2.72211	0.00903041	0.41968
LYPLAL1	0.364706	-0.914343	3.63236	0.000684981	0.202967
FCGR2B	0.364699	1.44928	3.34705	0.00160016	0.270286
ARG1	0.359932	3.83847	2.98213	0.00449844	0.353633
SYNPO2	0.357396	1.24193	2.99808	0.00430545	0.347755
CHDH	0.356557	2.56858	3.03168	0.0039238	0.347036
MSRB2	0.354727	-1.54049	3.02027	0.00404975	0.347036
PHYH	0.354634	2.79811	2.77581	0.00784258	0.415998
BBOX1	0.353633	1.19956	2.99865	0.00429872	0.347755
CYB5A	0.351987	2.40728	2.79284	0.007497	0.415998
RAB14	0.351638	2.28197	3.56326	0.000843778	0.211053
FNBP1	0.350475	1.06974	3.43877	0.00122259	0.220464
RHOG	0.345524	0.447756	2.8577	0.0063064	0.397587
ALDH9A1	0.341469	2.78164	2.87875	0.00595935	0.392482
SLC25A11	0.336473	2.28445	3.54752	0.000884575	0.214343
ECI1	0.335993	0.87369	2.82199	0.00693828	0.415998
NEU1	0.335168	-1.15931	3.07329	0.00349508	0.347036
GIMAP4	0.334647	1.50863	3.45456	0.00116683	0.220105
PRKAR2B	0.333177	-0.813163	2.84867	0.00646103	0.404023
GSTO1	0.333024	2.2309	2.92162	0.0053069	0.379122
AP2S1	0.331325	0.676929	2.69315	0.0097377	0.41968
GLYAT	0.328625	0.569299	3.04464	0.00378526	0.347036
ETFA	0.324923	4.4857	2.75145	0.00836229	0.416262
PRDX3	0.324505	3.24301	2.81818	0.0070091	0.415998
TXNDC5	0.323785	4.36859	3.06523	0.00357452	0.347036
PECR	0.323003	3.15413	3.25915	0.00206402	0.275939
HIP1R	0.321894	1.48533	2.92639	0.00523852	0.379122
CTH	0.317707	2.42812	2.91855	0.00535127	0.379122
ITPR1	0.317382	-0.42181	2.70971	0.00932725	0.41968
COMT	0.316123	1.85842	2.77007	0.00796217	0.415998
ECHDC1	0.313797	0.521041	3.28476	0.00191717	0.270286
FAHD2A	0.311847	0.253046	3.31033	0.00178041	0.270286
ITGAL	0.311185	-0.439626	2.86156	0.00624144	0.397587
GALK1	0.309246	2.56264	2.92838	0.00521031	0.379122
FARP1	0.308755	1.34165	3.68852	0.000577444	0.1851
NCKAP1L	0.307908	0.738607	3.00307	0.00424658	0.347755
MAP2K4	0.30767	-1.47177	3.02942	0.00394848	0.347036
MYO1B	0.307591	2.70083	3.04377	0.00379444	0.347036
SEC24A	0.30738	0.784528	3.01318	0.00412978	0.347036
PRKAG1	0.305693	0.23146	2.96222	0.00475083	0.364732
GPR107	0.303494	-0.186467	3.02245	0.00402537	0.347036
PRRC1	0.30139	0.383235	3.45373	0.00116968	0.220105
SPRYD4	0.298412	1.2064	3.31671	0.00174777	0.270286
SORBS1	0.297804	1.77736	3.6886	0.00057731	0.1851
ACADVL	0.297716	3.47397	2.70213	0.00951304	0.41968
SPCS3	0.29225	1.40312	2.83917	0.00662736	0.41063
TNS3	0.292082	1.64223	3.47225	0.00110723	0.220105
RTKN	0.289806	-1.447	2.68626	0.00991318	0.41968
PAWR	0.289289	0.731141	3.13427	0.00294558	0.334524
LACTB	0.289079	2.6796	3.32242	0.00171905	0.270286
PTGR2	0.288373	3.55783	2.7006	0.00955103	0.41968
NDUFS1	0.285994	2.61794	3.06425	0.00358432	0.347036
RAB24	0.284937	-0.778752	2.85768	0.00630683	0.397587
NAGK	0.284729	2.26829	3.01196	0.00414379	0.347036
AK3	0.281592	0.511662	2.91669	0.00537831	0.379122
LIMD1	0.28138	-0.368649	2.73321	0.008772	0.41968
ESD	0.277286	1.7812	3.49614	0.00103134	0.220105
RP2	0.277166	1.71619	2.91258	0.00543872	0.379926
MRPL18	0.271602	-1.65182	2.76483	0.00807306	0.415998
TACC1	0.267931	-0.0665588	3.51295	0.00098092	0.220105
ANO6	0.265732	0.0175353	2.78886	0.0075765	0.415998
CHID1	0.259488	1.87446	2.68855	0.00985455	0.41968
HSD17B10	0.257863	4.59256	3.08787	0.00335563	0.347036
SLC27A3	0.254785	0.643348	3.05216	0.00370703	0.347036
SPR	0.253177	2.01084	3.27814	0.00195416	0.270581
ATM	0.25238	-1.4736	2.77068	0.00794949	0.415998
MGAT1	0.243885	-0.403603	2.72996	0.008847	0.41968
RAB18	0.243784	0.490283	2.76468	0.00807626	0.415998
XYLB	0.241333	0.530115	2.70978	0.00932547	0.41968
PRDX4	0.239311	2.40752	2.94809	0.00493781	0.37537
ARPC5	0.237416	1.50823	2.92939	0.00519598	0.379122
DAB2IP	0.227556	-0.441745	2.75168	0.00835708	0.416262
PSMB8	0.225076	3.02778	3.08957	0.00333971	0.347036
DOCK8	0.217175	-1.14151	2.83662	0.0066726	0.41063
PRKAR1A	0.205933	3.08568	2.79039	0.00754587	0.415998
CCDC22	0.196151	0.219643	2.77084	0.00794613	0.415998
RUVBL1	-0.170022	2.61385	-2.72141	0.00904695	0.41968
RCN2	-0.23926	1.88047	-2.79305	0.007493	0.415998
SIN3A	-0.246772	0.826036	-2.94401	0.00499307	0.375692
CD2BP2	-0.265338	0.354541	-2.79447	0.00746469	0.415998
PKM	-0.281068	7.69943	-2.87478	0.00602339	0.392482
STMN1	-0.283587	3.70295	-2.9044	0.00556056	0.381908
BYSL	-0.28791	-0.446988	-2.69772	0.00962276	0.41968
KIF4A	-0.312788	-0.398968	-2.9914	0.00438529	0.350552
TRIP10	-0.321872	1.5415	-3.01034	0.00416228	0.347036
CHMP1A	-0.350872	-0.249429	-3.10589	0.0031904	0.347036
S100A6	-0.352823	4.21692	-3.24379	0.00215714	0.2835
ESF1	-0.388781	0.731847	-3.02145	0.00403648	0.347036
ERCC2	-0.399914	-1.84319	-3.17161	0.0026504	0.328509
IGF2BP2	-0.417854	0.944756	-3.28484	0.00191673	0.270286
SUN1	-0.421187	0.799855	-4.25103	9.83455e-05	0.0953213
TP53	-0.421206	0.936941	-2.74849	0.00842743	0.416262
BAIAP2	-0.422262	1.03062	-2.69672	0.0096477	0.41968
GPD2	-0.426466	3.67206	-3.1581	0.00275381	0.328509
CACTIN	-0.432145	-2.85464	-2.73701	0.00868505	0.41968
PPL	-0.451971	3.92873	-2.78825	0.00758882	0.415998
ST14	-0.453798	0.0141308	-2.69182	0.00977141	0.41968
ITPR3	-0.466609	1.80117	-3.40597	0.00134666	0.237318
ZFP91	-0.469015	-1.13794	-3.50449	0.001006	0.220105
PPP1R14A	-0.469371	-2.93791	-2.81547	0.00754608	0.415998
DNAJA4	-0.476118	-2.20113	-3.92615	0.000276831	0.125813
IGF2BP3	-0.489341	2.50902	-3.9252	0.000277649	0.125813
C1orf131	-0.50076	-1.89442	-3.624	0.00078159	0.208981
NQO1	-0.510052	3.19352	-3.16059	0.00273451	0.328509
KCNN4	-0.510228	-3.88428	-2.84698	0.0072719	0.415998
S100A4	-0.53353	2.59021	-3.3271	0.00169583	0.270286
CD55	-0.565343	1.37041	-2.7104	0.00931031	0.41968
GALNT5	-0.579745	-0.107084	-2.87126	0.00608073	0.392916
RNASE1	-0.582891	-1.9042	-2.807	0.00805009	0.415998
COQ7	-0.585927	-3.98111	-3.55516	0.00117543	0.220105
GALNT3	-0.650258	2.304	-3.28874	0.00189521	0.270286
MSLN	-0.726909	-1.11904	-2.80205	0.00766877	0.415998
PODXL	-0.743007	1.43036	-2.87815	0.00596898	0.392482
ZNF609	-0.753003	-1.16323	-2.7265	0.00892735	0.41968
TRIM29	-0.865088	1.68519	-3.82246	0.000382465	0.137274
IMUP	-0.99263	2.59029	-3.88063	0.000319177	0.125813
JPH1	-1.06582	2.36075	-2.87349	0.00842831	0.416262
