# Supplementary material for: Integrative analysis of KRAS wildtype metastatic pancreatic ductal adenocarcinoma reveals mutation and expression-based similarities to cholangiocarcinoma
Source: Nat Commun. 2022 Oct 8;13:5941. doi: 10.1038/s41467-022-33718-7 (PMC9547977; doi:10.1038/s41467-022-33718-7)
Supplement: Supplementary file 9 — Supplementary Data 7 [file 41467_2022_33718_MOESM9_ESM.xlsx]

## Sheet: Sheet1
Supplementary Data 7: Normalized protein expression values for PROX1 and VTCN1 across the PanGen cohort of mPDAC (n=46). Values represent protein relative abundance levels on a log2 scale.
Sample ID	PROX1	VTCN1
sample_53	-2.49766	-4.76549
sample_13	-2.70407	-4.60508
sample_47	-2.88968	-4.52126
sample_11	-1.6759	-4.34034
sample_15	-2.15254	-4.30317
sample_52	-3.36915	-4.29939
sample_3	-2.26726	-4.27619
sample_2	-2.23173	-4.16417
sample_30	-2.27493	-4.15151
sample_9	-2.09128	-4.10815
sample_18	-2.41873	-3.91635
sample_21	-2.12151	-3.85636
sample_6	-2.25184	-3.60391
sample_17	-1.67957	-3.32939
sample_31	-2.09273	-3.28897
sample_32	-2.92403	-3.26992
sample_60	-1.17275	-3.22853
sample_33	-1.7966	-3.10576
sample_59	-1.29842	-1.2199
sample_63	-1.73231	-0.666164
sample_10	-2.64485	NA
sample_24	-2.61381	NA
sample_23	-2.58265	NA
sample_12	-2.5763	NA
sample_19	-2.57238	NA
sample_49	-2.53073	NA
sample_45	-2.43486	NA
sample_26	-2.40426	NA
sample_25	-2.39843	NA
sample_36	-2.36611	NA
sample_20	-2.24849	NA
sample_5	-2.22093	NA
sample_4	-2.2189	NA
sample_51	-2.20189	NA
sample_29	-2.00309	NA
sample_16	-1.95132	NA
sample_35	-1.95017	NA
sample_42	-1.86258	NA
sample_41	-1.84548	NA
sample_55	-1.81344	NA
sample_56	-1.70378	NA
sample_58	-1.68315	NA
sample_43	-1.61781	NA
sample_28	-1.53836	NA
sample_61	-0.949307	NA
