# Supplementary material for: Integrative analysis of KRAS wildtype metastatic pancreatic ductal adenocarcinoma reveals mutation and expression-based similarities to cholangiocarcinoma
Source: Nat Commun. 2022 Oct 8;13:5941. doi: 10.1038/s41467-022-33718-7 (PMC9547977; doi:10.1038/s41467-022-33718-7)
Supplement: Supplementary file 11 — Source Data [file 41467_2022_33718_MOESM11_ESM.xlsx]

## Sheet: Figure 1A
Sample ID	Therapy	Treatment Timing	Duration (months)
sample_55	FOLFIRINOX	first-line	6.21302
sample_58	FOLFIRINOX	first-line	10.6509
sample_60	FOLFIRINOX	first-line	5.98291
sample_60	Afatinib	second-line	4.30638
sample_60	FOLFIRINOX	third-line	1.84089
sample_60	Seribantumab	fourth-line	0.657462
sample_56	FOLFIRINOX	first-line	11.9001
sample_56	Gemcitabine and cisplatin	second-line	0.95332
sample_57	GEMABR	first-line	0.230112
sample_57	Afatinib	second-line	11.9987
sample_57	GEMABR	third-line	1.41354
sample_59	FOLFIRINOX	first-line	14.8586
sample_59	GEMABR	second-line	8.34977
sample_61	gap	patient_off_treatment	21.5976
sample_61	Afatinib	first-line	1.08481
sample_61	Erlotinib	second-line	0.95332
sample_63	PA.7 - intervention	first-line	40.4668
sample_63	Afatinib	second-line	3.84615
sample_63	FOLFIRI	third-line	0.690335

## Sheet: Figure 1B
Group	Number at risk	Time (months)	Censor (1=censor; 0=death)
KRAS wt	9	3.4188	1
KRAS wt	8	8.94149	1
KRAS wt	7	13.7081	1
KRAS wt	6	17.194	0
KRAS wt	5	17.3885	1
KRAS wt	4	22.8468	0
KRAS wt	3	25.3123	1
KRAS wt	2	26.0026	1
KRAS wt	1	50.0329	0
KRAS mutant	51	1.31492	0
KRAS mutant	50	2.33399	1
KRAS mutant	49	3.45031	0
KRAS mutant	48	3.84752	0
KRAS mutant	47	4.4365	0
KRAS mutant	46	4.70222	0
KRAS mutant	45	4.83098	0
KRAS mutant	44	5.06109	1
KRAS mutant	43	5.22545	0
KRAS mutant	42	5.32544	0
KRAS mutant	41	5.48844	0
KRAS mutant	40	5.55556	0
KRAS mutant	39	5.94866	1
KRAS mutant	38	6.1144	0
KRAS mutant	37	6.50751	1
KRAS mutant	36	6.64037	0
KRAS mutant	35	7.29646	0
KRAS mutant	34	7.36221	0
KRAS mutant	33	7.4622	1
KRAS mutant	32	7.52657	0
KRAS mutant	31	7.95666	0
KRAS mutant	30	7.9868	0
KRAS mutant	29	8.05254	1
KRAS mutant	28	8.11829	1
KRAS mutant	27	8.87574	0
KRAS mutant	26	9.76194	0
KRAS mutant	25	10.2564	0
KRAS mutant	24	10.3222	0
KRAS mutant	23	10.7509	0
KRAS mutant	22	11.3083	0
KRAS mutant	21	11.6042	0
KRAS mutant	19	12.7548	0
KRAS mutant	18	12.9191	0
KRAS mutant	17	12.952	0
KRAS mutant	16	13.0835	0
KRAS mutant	15	13.215	0
KRAS mutant	14	13.6752	0
KRAS mutant	13	14.0368	0
KRAS mutant	12	14.5628	0
KRAS mutant	11	14.8586	0
KRAS mutant	10	15.3202	0
KRAS mutant	9	16.1736	0
KRAS mutant	8	16.3366	1
KRAS mutant	7	17.5857	0
KRAS mutant	6	20.9073	0
KRAS mutant	5	22.8139	0
KRAS mutant	4	25.641	0
KRAS mutant	3	26.7601	0
KRAS mutant	2	28.5982	1
KRAS mutant	1	45.2005	1

## Sheet: Figure 1C
Covariate	Hazard ratio	95% Confidence interval
KRAS status	0.16	0.035-0.76
Early disease onset (<55 years)	0.86	0.39-1.9
Basal-like subtype	1.5	0.77-3.0

## Sheet: Figure 2D
Sample ID	Gene	Variant type	Copy status	TMB (mut/Mb)
sample_1	CDKN2A	frameshift_INDEL	het loss	1.52636
sample_1	KRAS	missense	neutral	1.52636
sample_1	SMAD4	missense	het loss	1.52636
sample_1	TP53	frameshift_INDEL	het loss	1.52636
sample_2	CDKN2A	missense	het loss	2.05592
sample_2	KRAS	missense	het loss	2.05592
sample_2	SMAD4	SI/PP	het loss	2.05592
sample_2	TP53	nonsense	het loss	2.05592
sample_1	ARID1A	wildtype	het loss	1.52636
sample_2	ARID1A	wildtype	het loss	2.05592
sample_1	PROX1	wildtype	het loss	1.52636
sample_2	PROX1	wildtype	neutral	2.05592
sample_1	NR5A2	wildtype	het loss	1.52636
sample_2	NR5A2	wildtype	neutral	2.05592
sample_3	ARID1A	missense	neutral	1.21486
sample_3	KRAS	missense	neutral	1.21486
sample_3	SMAD4	SI/PP	het loss	1.21486
sample_3	TP53	missense	het loss	1.21486
sample_3	CDKN2A	wildtype	hom loss	1.21486
sample_3	PROX1	wildtype	neutral	1.21486
sample_3	NR5A2	wildtype	neutral	1.21486
sample_4	KRAS	missense	neutral	1.24601
sample_4	SMAD4	nonsense	het loss	1.24601
sample_4	TP53	SI/PP	het loss	1.24601
sample_5	KRAS	missense	neutral	1.05911
sample_5	SMAD4	SI/PP	het loss	1.05911
sample_5	TP53	SI/PP	het loss	1.05911
sample_6	KRAS	missense	het loss	1.33946
sample_6	SMAD4	SI/PP	het loss	1.33946
sample_6	TP53	SI/PP	het loss	1.33946
sample_7	KRAS	SI/PP	neutral	1.90017
sample_7	SMAD4	frameshift_INDEL	het loss	1.90017
sample_7	TP53	SI/PP	het loss	1.90017
sample_8	KRAS	missense	gain	1.71326
sample_8	SMAD4	missense	het loss	1.71326
sample_8	TP53	missense	het loss	1.71326
sample_9	KRAS	SI/PP	neutral	1.21486
sample_9	SMAD4	SI/PP	het loss	1.21486
sample_9	TP53	missense	het loss	1.21486
sample_4	CDKN2A	wildtype	hom loss	1.24601
sample_5	CDKN2A	wildtype	het loss	1.05911
sample_6	CDKN2A	wildtype	hom loss	1.33946
sample_7	CDKN2A	wildtype	hom loss	1.90017
sample_8	CDKN2A	wildtype	hom loss	1.71326
sample_9	CDKN2A	wildtype	hom loss	1.21486
sample_4	ARID1A	wildtype	het loss	1.24601
sample_5	ARID1A	wildtype	het loss	1.05911
sample_6	ARID1A	wildtype	neutral	1.33946
sample_7	ARID1A	wildtype	neutral	1.90017
sample_8	ARID1A	wildtype	het loss	1.71326
sample_9	ARID1A	wildtype	neutral	1.21486
sample_4	PROX1	wildtype	neutral	1.24601
sample_5	PROX1	wildtype	neutral	1.05911
sample_6	PROX1	wildtype	neutral	1.33946
sample_7	PROX1	wildtype	neutral	1.90017
sample_8	PROX1	wildtype	neutral	1.71326
sample_9	PROX1	wildtype	neutral	1.21486
sample_4	NR5A2	wildtype	neutral	1.24601
sample_5	NR5A2	wildtype	neutral	1.05911
sample_6	NR5A2	wildtype	neutral	1.33946
sample_7	NR5A2	wildtype	neutral	1.90017
sample_8	NR5A2	wildtype	neutral	1.71326
sample_9	NR5A2	wildtype	neutral	1.21486
sample_10	ARID1A	frameshift_INDEL	het loss	1.02796
sample_10	CDKN2A	missense	het loss	1.02796
sample_10	KRAS	missense	het loss	1.02796
sample_10	TP53	SI/PP	het loss	1.02796
sample_10	SMAD4	wildtype	het loss	1.02796
sample_10	PROX1	wildtype	neutral	1.02796
sample_10	NR5A2	wildtype	neutral	1.02796
sample_11	CDKN2A	missense	het loss	2.49202
sample_11	KRAS	missense	neutral	2.49202
sample_11	TP53	frameshift_INDEL	het loss	2.49202
sample_11	SMAD4	wildtype	het loss	2.49202
sample_11	ARID1A	wildtype	neutral	2.49202
sample_11	PROX1	wildtype	neutral	2.49202
sample_11	NR5A2	wildtype	neutral	2.49202
sample_12	ARID1A	frameshift_INDEL	neutral	1.40176
sample_12	KRAS	missense	neutral	1.40176
sample_12	TP53	SI/PP	het loss	1.40176
sample_13	ARID1A	nonsense	neutral	2.89697
sample_13	KRAS	missense	neutral	2.89697
sample_13	TP53	SI/PP	het loss	2.89697
sample_14	ARID1A	frameshift_INDEL	het loss	1.33946
sample_14	KRAS	missense	neutral	1.33946
sample_14	TP53	frameshift_INDEL	het loss	1.33946
sample_12	CDKN2A	wildtype	het loss	1.40176
sample_13	CDKN2A	wildtype	het loss	2.89697
sample_14	CDKN2A	wildtype	hom loss	1.33946
sample_12	SMAD4	wildtype	het loss	1.40176
sample_13	SMAD4	wildtype	het loss	2.89697
sample_14	SMAD4	wildtype	hom loss	1.33946
sample_12	PROX1	wildtype	neutral	1.40176
sample_13	PROX1	wildtype	neutral	2.89697
sample_14	PROX1	wildtype	het loss	1.33946
sample_12	NR5A2	wildtype	neutral	1.40176
sample_13	NR5A2	wildtype	neutral	2.89697
sample_14	NR5A2	wildtype	het loss	1.33946
sample_15	KRAS	missense	neutral	1.65096
sample_15	TP53	missense	het loss	1.65096
sample_16	KRAS	missense	het loss	1.40176
sample_16	TP53	missense	het loss	1.40176
sample_17	KRAS	missense	neutral	2.52317
sample_17	TP53	frameshift_INDEL	het loss	2.52317
sample_18	KRAS	missense	neutral	1.33946
sample_18	TP53	SI/PP	het loss	1.33946
sample_19	KRAS	missense	neutral	1.49521
sample_19	TP53	SI/PP	het loss	1.49521
sample_20	KRAS	missense	gain	1.80671
sample_20	TP53	SI/PP	het loss	1.80671
sample_21	KRAS	missense	neutral	3.11502
sample_21	TP53	SI/PP	het loss	3.11502
sample_22	KRAS	missense	het loss	1.71326
sample_22	TP53	nonsense	het loss	1.71326
sample_23	KRAS	missense	gain	0.996808
sample_23	TP53	SI/PP	het loss	0.996808
sample_24	KRAS	missense	neutral	1.46406
sample_24	TP53	missense	het loss	1.46406
sample_25	KRAS	missense	neutral	1.80671
sample_25	TP53	missense	het loss	1.80671
sample_26	KRAS	missense	neutral	0.872207
sample_26	TP53	missense	het loss	0.872207
sample_27	KRAS	missense	het loss	2.61662
sample_27	TP53	SI/PP	het loss	2.61662
sample_28	KRAS	SI/PP	neutral	6.16775
sample_28	TP53	nonsense	het loss	6.16775
sample_29	KRAS	missense	neutral	1.43291
sample_29	TP53	SI/PP	het loss	1.43291
sample_30	KRAS	missense	neutral	1.18371
sample_30	TP53	missense	het loss	1.18371
sample_31	KRAS	missense	neutral	1.37061
sample_31	TP53	SI/PP	het loss	1.37061
sample_32	KRAS	missense	neutral	2.77237
sample_32	TP53	SI/PP	het loss	2.77237
sample_33	KRAS	missense	neutral	2.18052
sample_33	TP53	SI/PP	het loss	2.18052
sample_34	KRAS	missense	neutral	1.33946
sample_34	TP53	SI/PP	het loss	1.33946
sample_35	KRAS	missense	het loss	1.15256
sample_35	TP53	frameshift_INDEL	het loss	1.15256
sample_36	KRAS	missense	neutral	2.08707
sample_36	TP53	SI/PP	het loss	2.08707
sample_37	KRAS	missense	neutral	1.80671
sample_37	TP53	SI/PP	het loss	1.80671
sample_38	KRAS	missense	het loss	1.58866
sample_38	TP53	SI/PP	het loss	1.58866
sample_39	KRAS	SI/PP	neutral	1.49521
sample_39	TP53	SI/PP	het loss	1.49521
sample_40	KRAS	missense	neutral	1.55751
sample_40	TP53	nonsense	het loss	1.55751
sample_41	KRAS	missense	neutral	1.46406
sample_41	TP53	SI/PP	het loss	1.46406
sample_42	KRAS	missense	gain	1.15256
sample_42	TP53	nonsense	het loss	1.15256
sample_43	KRAS	missense	neutral	2.46087
sample_43	TP53	SI/PP	het loss	2.46087
sample_44	KRAS	missense	het loss	2.64777
sample_44	TP53	SI/PP	het loss	2.64777
sample_15	CDKN2A	wildtype	hom loss	1.65096
sample_16	CDKN2A	wildtype	hom loss	1.40176
sample_17	CDKN2A	wildtype	neutral	2.52317
sample_18	CDKN2A	wildtype	hom loss	1.33946
sample_19	CDKN2A	wildtype	hom loss	1.49521
sample_20	CDKN2A	wildtype	hom loss	1.80671
sample_21	CDKN2A	wildtype	hom loss	3.11502
sample_22	CDKN2A	wildtype	hom loss	1.71326
sample_23	CDKN2A	wildtype	neutral	0.996808
sample_24	CDKN2A	wildtype	hom loss	1.46406
sample_25	CDKN2A	wildtype	het loss	1.80671
sample_26	CDKN2A	wildtype	hom loss	0.872207
sample_27	CDKN2A	wildtype	hom loss	2.61662
sample_28	CDKN2A	wildtype	het loss	6.16775
sample_29	CDKN2A	wildtype	hom loss	1.43291
sample_30	CDKN2A	wildtype	neutral	1.18371
sample_31	CDKN2A	wildtype	hom loss	1.37061
sample_32	CDKN2A	wildtype	hom loss	2.77237
sample_33	CDKN2A	wildtype	hom loss	2.18052
sample_34	CDKN2A	wildtype	het loss	1.33946
sample_35	CDKN2A	wildtype	het loss	1.15256
sample_36	CDKN2A	wildtype	het loss	2.08707
sample_37	CDKN2A	wildtype	hom loss	1.80671
sample_38	CDKN2A	wildtype	neutral	1.58866
sample_39	CDKN2A	wildtype	hom loss	1.49521
sample_40	CDKN2A	wildtype	hom loss	1.55751
sample_41	CDKN2A	wildtype	hom loss	1.46406
sample_42	CDKN2A	wildtype	hom loss	1.15256
sample_43	CDKN2A	wildtype	hom loss	2.46087
sample_44	CDKN2A	wildtype	het loss	2.64777
sample_15	SMAD4	wildtype	neutral	1.65096
sample_16	SMAD4	wildtype	het loss	1.40176
sample_17	SMAD4	wildtype	het loss	2.52317
sample_18	SMAD4	wildtype	hom loss	1.33946
sample_19	SMAD4	wildtype	het loss	1.49521
sample_20	SMAD4	wildtype	het loss	1.80671
sample_21	SMAD4	wildtype	het loss	3.11502
sample_22	SMAD4	wildtype	het loss	1.71326
sample_23	SMAD4	wildtype	het loss	0.996808
sample_24	SMAD4	wildtype	hom loss	1.46406
sample_25	SMAD4	wildtype	het loss	1.80671
sample_26	SMAD4	wildtype	hom loss	0.872207
sample_27	SMAD4	wildtype	het loss	2.61662
sample_28	SMAD4	wildtype	het loss	6.16775
sample_29	SMAD4	wildtype	neutral	1.43291
sample_30	SMAD4	wildtype	het loss	1.18371
sample_31	SMAD4	wildtype	het loss	1.37061
sample_32	SMAD4	wildtype	neutral	2.77237
sample_33	SMAD4	wildtype	hom loss	2.18052
sample_34	SMAD4	wildtype	het loss	1.33946
sample_35	SMAD4	wildtype	het loss	1.15256
sample_36	SMAD4	wildtype	het loss	2.08707
sample_37	SMAD4	wildtype	het loss	1.80671
sample_38	SMAD4	wildtype	neutral	1.58866
sample_39	SMAD4	wildtype	het loss	1.49521
sample_40	SMAD4	wildtype	het loss	1.55751
sample_41	SMAD4	wildtype	neutral	1.46406
sample_42	SMAD4	wildtype	het loss	1.15256
sample_43	SMAD4	wildtype	het loss	2.46087
sample_44	SMAD4	wildtype	het loss	2.64777
sample_15	ARID1A	wildtype	het loss	1.65096
sample_16	ARID1A	wildtype	het loss	1.40176
sample_17	ARID1A	wildtype	het loss	2.52317
sample_18	ARID1A	wildtype	neutral	1.33946
sample_19	ARID1A	wildtype	neutral	1.49521
sample_20	ARID1A	wildtype	neutral	1.80671
sample_21	ARID1A	wildtype	het loss	3.11502
sample_22	ARID1A	wildtype	het loss	1.71326
sample_23	ARID1A	wildtype	neutral	0.996808
sample_24	ARID1A	wildtype	neutral	1.46406
sample_25	ARID1A	wildtype	neutral	1.80671
sample_26	ARID1A	wildtype	het loss	0.872207
sample_27	ARID1A	wildtype	neutral	2.61662
sample_28	ARID1A	wildtype	het loss	6.16775
sample_29	ARID1A	wildtype	neutral	1.43291
sample_30	ARID1A	wildtype	het loss	1.18371
sample_31	ARID1A	wildtype	neutral	1.37061
sample_32	ARID1A	wildtype	neutral	2.77237
sample_33	ARID1A	wildtype	het loss	2.18052
sample_34	ARID1A	wildtype	het loss	1.33946
sample_35	ARID1A	wildtype	het loss	1.15256
sample_36	ARID1A	wildtype	neutral	2.08707
sample_37	ARID1A	wildtype	het loss	1.80671
sample_38	ARID1A	wildtype	het loss	1.58866
sample_39	ARID1A	wildtype	neutral	1.49521
sample_40	ARID1A	wildtype	neutral	1.55751
sample_41	ARID1A	wildtype	het loss	1.46406
sample_42	ARID1A	wildtype	neutral	1.15256
sample_43	ARID1A	wildtype	neutral	2.46087
sample_44	ARID1A	wildtype	het loss	2.64777
sample_15	PROX1	wildtype	het loss	1.65096
sample_16	PROX1	wildtype	het loss	1.40176
sample_17	PROX1	wildtype	neutral	2.52317
sample_18	PROX1	wildtype	neutral	1.33946
sample_19	PROX1	wildtype	neutral	1.49521
sample_20	PROX1	wildtype	het loss	1.80671
sample_21	PROX1	wildtype	neutral	3.11502
sample_22	PROX1	wildtype	gain	1.71326
sample_23	PROX1	wildtype	neutral	0.996808
sample_24	PROX1	wildtype	neutral	1.46406
sample_25	PROX1	wildtype	neutral	1.80671
sample_26	PROX1	wildtype	het loss	0.872207
sample_27	PROX1	wildtype	neutral	2.61662
sample_28	PROX1	wildtype	neutral	6.16775
sample_29	PROX1	wildtype	neutral	1.43291
sample_30	PROX1	wildtype	neutral	1.18371
sample_31	PROX1	wildtype	neutral	1.37061
sample_32	PROX1	wildtype	neutral	2.77237
sample_33	PROX1	wildtype	het loss	2.18052
sample_34	PROX1	wildtype	neutral	1.33946
sample_35	PROX1	wildtype	neutral	1.15256
sample_36	PROX1	wildtype	neutral	2.08707
sample_37	PROX1	wildtype	het loss	1.80671
sample_38	PROX1	wildtype	neutral	1.58866
sample_39	PROX1	wildtype	neutral	1.49521
sample_40	PROX1	wildtype	neutral	1.55751
sample_41	PROX1	wildtype	het loss	1.46406
sample_42	PROX1	wildtype	neutral	1.15256
sample_43	PROX1	wildtype	neutral	2.46087
sample_44	PROX1	wildtype	het loss	2.64777
sample_15	NR5A2	wildtype	het loss	1.65096
sample_16	NR5A2	wildtype	het loss	1.40176
sample_17	NR5A2	wildtype	neutral	2.52317
sample_18	NR5A2	wildtype	neutral	1.33946
sample_19	NR5A2	wildtype	neutral	1.49521
sample_20	NR5A2	wildtype	het loss	1.80671
sample_21	NR5A2	wildtype	neutral	3.11502
sample_22	NR5A2	wildtype	gain	1.71326
sample_23	NR5A2	wildtype	neutral	0.996808
sample_24	NR5A2	wildtype	neutral	1.46406
sample_25	NR5A2	wildtype	neutral	1.80671
sample_26	NR5A2	wildtype	het loss	0.872207
sample_27	NR5A2	wildtype	neutral	2.61662
sample_28	NR5A2	wildtype	neutral	6.16775
sample_29	NR5A2	wildtype	neutral	1.43291
sample_30	NR5A2	wildtype	neutral	1.18371
sample_31	NR5A2	wildtype	neutral	1.37061
sample_32	NR5A2	wildtype	neutral	2.77237
sample_33	NR5A2	wildtype	het loss	2.18052
sample_34	NR5A2	wildtype	neutral	1.33946
sample_35	NR5A2	wildtype	neutral	1.15256
sample_36	NR5A2	wildtype	neutral	2.08707
sample_37	NR5A2	wildtype	het loss	1.80671
sample_38	NR5A2	wildtype	neutral	1.58866
sample_39	NR5A2	wildtype	neutral	1.49521
sample_40	NR5A2	wildtype	neutral	1.55751
sample_41	NR5A2	wildtype	het loss	1.46406
sample_42	NR5A2	wildtype	neutral	1.15256
sample_43	NR5A2	wildtype	neutral	2.46087
sample_44	NR5A2	wildtype	het loss	2.64777
sample_45	KRAS	missense	neutral	1.71326
sample_45	SMAD4	missense	het loss	1.71326
sample_45	TP53	wildtype	neutral	1.71326
sample_45	CDKN2A	wildtype	het loss	1.71326
sample_45	ARID1A	wildtype	het loss	1.71326
sample_45	PROX1	wildtype	het loss	1.71326
sample_45	NR5A2	wildtype	het loss	1.71326
sample_46	CDKN2A	inframe_INDEL	het loss	1.09026
sample_46	KRAS	missense	neutral	1.09026
sample_47	CDKN2A	missense	het loss	2.27397
sample_47	KRAS	missense	neutral	2.27397
sample_46	TP53	wildtype	het loss	1.09026
sample_47	TP53	wildtype	het loss	2.27397
sample_46	SMAD4	wildtype	neutral	1.09026
sample_47	SMAD4	wildtype	het loss	2.27397
sample_46	ARID1A	wildtype	neutral	1.09026
sample_47	ARID1A	wildtype	neutral	2.27397
sample_46	PROX1	wildtype	neutral	1.09026
sample_47	PROX1	wildtype	neutral	2.27397
sample_46	NR5A2	wildtype	neutral	1.09026
sample_47	NR5A2	wildtype	neutral	2.27397
sample_48	KRAS	missense	neutral	1.71326
sample_49	KRAS	missense	het loss	1.33946
sample_50	KRAS	missense	neutral	1.30831
sample_51	KRAS	missense	neutral	1.43291
sample_52	KRAS	missense	gain	1.65096
sample_53	KRAS	missense	neutral	1.90017
sample_54	KRAS	missense	neutral	1.02796
sample_48	TP53	wildtype	neutral	1.71326
sample_49	TP53	wildtype	het loss	1.33946
sample_50	TP53	wildtype	het loss	1.30831
sample_51	TP53	wildtype	het loss	1.43291
sample_52	TP53	wildtype	het loss	1.65096
sample_53	TP53	wildtype	neutral	1.90017
sample_54	TP53	wildtype	neutral	1.02796
sample_48	CDKN2A	wildtype	hom loss	1.71326
sample_49	CDKN2A	wildtype	hom loss	1.33946
sample_50	CDKN2A	wildtype	het loss	1.30831
sample_51	CDKN2A	wildtype	het loss	1.43291
sample_52	CDKN2A	wildtype	het loss	1.65096
sample_53	CDKN2A	wildtype	hom loss	1.90017
sample_54	CDKN2A	wildtype	neutral	1.02796
sample_48	SMAD4	wildtype	neutral	1.71326
sample_49	SMAD4	wildtype	neutral	1.33946
sample_50	SMAD4	wildtype	neutral	1.30831
sample_51	SMAD4	wildtype	hom loss	1.43291
sample_52	SMAD4	wildtype	het loss	1.65096
sample_53	SMAD4	wildtype	neutral	1.90017
sample_54	SMAD4	wildtype	hom loss	1.02796
sample_48	ARID1A	wildtype	neutral	1.71326
sample_49	ARID1A	wildtype	neutral	1.33946
sample_50	ARID1A	wildtype	het loss	1.30831
sample_51	ARID1A	wildtype	het loss	1.43291
sample_52	ARID1A	wildtype	neutral	1.65096
sample_53	ARID1A	wildtype	neutral	1.90017
sample_54	ARID1A	wildtype	neutral	1.02796
sample_48	PROX1	wildtype	neutral	1.71326
sample_49	PROX1	wildtype	neutral	1.33946
sample_50	PROX1	wildtype	neutral	1.30831
sample_51	PROX1	wildtype	neutral	1.43291
sample_52	PROX1	wildtype	neutral	1.65096
sample_53	PROX1	wildtype	neutral	1.90017
sample_54	PROX1	wildtype	neutral	1.02796
sample_48	NR5A2	wildtype	neutral	1.71326
sample_49	NR5A2	wildtype	neutral	1.33946
sample_50	NR5A2	wildtype	neutral	1.30831
sample_51	NR5A2	wildtype	neutral	1.43291
sample_52	NR5A2	wildtype	neutral	1.65096
sample_53	NR5A2	wildtype	neutral	1.90017
sample_54	NR5A2	wildtype	neutral	1.02796
sample_55	TP53	SI/PP	hom loss	3.02157
sample_55	KRAS	wildtype	neutral	3.02157
sample_55	CDKN2A	wildtype	hom loss	3.02157
sample_55	SMAD4	wildtype	het loss	3.02157
sample_55	ARID1A	wildtype	hom loss	3.02157
sample_55	PROX1	wildtype	het loss	3.02157
sample_55	NR5A2	wildtype	het loss	3.02157
sample_56	SMAD4	frameshift_INDEL	het loss	4.48564
sample_56	KRAS	wildtype	neutral	4.48564
sample_56	TP53	wildtype	neutral	4.48564
sample_56	CDKN2A	wildtype	hom loss	4.48564
sample_56	ARID1A	wildtype	neutral	4.48564
sample_56	PROX1	wildtype	neutral	4.48564
sample_56	NR5A2	wildtype	neutral	4.48564
sample_57	ARID1A	frameshift_INDEL	het loss	2.42972
sample_58	ARID1A	nonsense	het loss	2.67892
sample_59	ARID1A	frameshift_INDEL	het loss	1.37061
sample_57	KRAS	wildtype	neutral	2.42972
sample_58	KRAS	wildtype	het loss	2.67892
sample_59	KRAS	wildtype	neutral	1.37061
sample_57	TP53	wildtype	neutral	2.42972
sample_58	TP53	wildtype	het loss	2.67892
sample_59	TP53	wildtype	neutral	1.37061
sample_57	CDKN2A	wildtype	neutral	2.42972
sample_58	CDKN2A	wildtype	hom loss	2.67892
sample_59	CDKN2A	wildtype	neutral	1.37061
sample_57	SMAD4	wildtype	neutral	2.42972
sample_58	SMAD4	wildtype	hom loss	2.67892
sample_59	SMAD4	wildtype	neutral	1.37061
sample_57	PROX1	wildtype	gain	2.42972
sample_58	PROX1	wildtype	neutral	2.67892
sample_59	PROX1	wildtype	gain	1.37061
sample_57	NR5A2	wildtype	gain	2.42972
sample_58	NR5A2	wildtype	neutral	2.67892
sample_59	NR5A2	wildtype	gain	1.37061
sample_60	KRAS	wildtype	neutral	1.05911
sample_61	KRAS	wildtype	gain	1.37061
sample_62	KRAS	wildtype	neutral	5.51359
sample_63	KRAS	wildtype	neutral	1.61981
sample_60	TP53	wildtype	neutral	1.05911
sample_61	TP53	wildtype	het loss	1.37061
sample_62	TP53	wildtype	neutral	5.51359
sample_63	TP53	wildtype	het loss	1.61981
sample_60	CDKN2A	wildtype	neutral	1.05911
sample_61	CDKN2A	wildtype	het loss	1.37061
sample_62	CDKN2A	wildtype	het loss	5.51359
sample_63	CDKN2A	wildtype	neutral	1.61981
sample_60	SMAD4	wildtype	neutral	1.05911
sample_61	SMAD4	wildtype	hom loss	1.37061
sample_62	SMAD4	wildtype	het loss	5.51359
sample_63	SMAD4	wildtype	het loss	1.61981
sample_60	ARID1A	wildtype	het loss	1.05911
sample_61	ARID1A	wildtype	hom loss	1.37061
sample_62	ARID1A	wildtype	het loss	5.51359
sample_63	ARID1A	wildtype	het loss	1.61981
sample_60	PROX1	wildtype	gain	1.05911
sample_61	PROX1	wildtype	gain	1.37061
sample_62	PROX1	wildtype	gain	5.51359
sample_63	PROX1	wildtype	het loss	1.61981
sample_60	NR5A2	wildtype	gain	1.05911
sample_61	NR5A2	wildtype	gain	1.37061
sample_62	NR5A2	wildtype	gain	5.51359
sample_63	NR5A2	wildtype	het loss	1.61981
sample_60	NRG1	fusion	NA	1.05911
sample_63	NRG1	fusion	NA	1.61981
sample_61	FGFR2	fusion	NA	1.37061
sample_56	BRAF	fusion	NA	4.48564
sample_57	NRG1	fusion	NA	2.42972
sample_62	NTRK2	fusion	NA	5.51359

## Sheet: Figure 3D
Sample ID	Sample group	Gene group	Median normalized expression
sample_15	KRAS mutant basal-like	basal-like genes	0.15165
sample_18	KRAS mutant basal-like	basal-like genes	0.192545
sample_20	KRAS mutant basal-like	basal-like genes	0.277467
sample_21	KRAS mutant basal-like	basal-like genes	0.296347
sample_48	KRAS mutant basal-like	basal-like genes	0.18418
sample_23	KRAS mutant basal-like	basal-like genes	0.75819
sample_27	KRAS mutant basal-like	basal-like genes	0.645462
sample_49	KRAS mutant basal-like	basal-like genes	0.196143
sample_32	KRAS mutant basal-like	basal-like genes	0.264206
sample_35	KRAS mutant basal-like	basal-like genes	0.131262
sample_40	KRAS mutant basal-like	basal-like genes	0.107295
sample_52	KRAS mutant basal-like	basal-like genes	0.149647
sample_42	KRAS mutant basal-like	basal-like genes	0.0809191
sample_43	KRAS mutant basal-like	basal-like genes	0.122526
sample_53	KRAS mutant basal-like	basal-like genes	0.472008
sample_16	KRAS mutant classical	basal-like genes	0.186418
sample_17	KRAS mutant classical	basal-like genes	-0.00616735
sample_19	KRAS mutant classical	basal-like genes	0.354243
sample_3	KRAS mutant classical	basal-like genes	0.178554
sample_22	KRAS mutant classical	basal-like genes	0.0841065
sample_45	KRAS mutant classical	basal-like genes	5.4071e-06
sample_4	KRAS mutant classical	basal-like genes	0.17789
sample_5	KRAS mutant classical	basal-like genes	0.132909
sample_24	KRAS mutant classical	basal-like genes	0.100312
sample_6	KRAS mutant classical	basal-like genes	0.290042
sample_25	KRAS mutant classical	basal-like genes	0.0377144
sample_12	KRAS mutant classical	basal-like genes	0.0363187
sample_31	KRAS mutant classical	basal-like genes	0.283017
sample_7	KRAS mutant classical	basal-like genes	0.0929197
sample_33	KRAS mutant classical	basal-like genes	0.0869644
sample_34	KRAS mutant classical	basal-like genes	0.156719
sample_36	KRAS mutant classical	basal-like genes	0.109355
sample_13	KRAS mutant classical	basal-like genes	0.125077
sample_11	KRAS mutant classical	basal-like genes	0.109971
sample_37	KRAS mutant classical	basal-like genes	0.10785
sample_50	KRAS mutant classical	basal-like genes	0.0952251
sample_14	KRAS mutant classical	basal-like genes	0.139455
sample_46	KRAS mutant classical	basal-like genes	0.194539
sample_38	KRAS mutant classical	basal-like genes	0.100478
sample_39	KRAS mutant classical	basal-like genes	0.126128
sample_8	KRAS mutant classical	basal-like genes	0.314223
sample_1	KRAS mutant classical	basal-like genes	0.00277418
sample_41	KRAS mutant classical	basal-like genes	0.037965
sample_51	KRAS mutant classical	basal-like genes	0.0413473
sample_47	KRAS mutant classical	basal-like genes	0.0429108
sample_44	KRAS mutant classical	basal-like genes	0.148104
sample_54	KRAS mutant classical	basal-like genes	0.0333142
sample_60	KRAS wt classical	basal-like genes	0.0963541
sample_57	KRAS wt classical	basal-like genes	0.0741856
sample_58	KRAS wt classical	basal-like genes	0.00258046
sample_59	KRAS wt classical	basal-like genes	0.0767353
sample_61	KRAS wt classical	basal-like genes	0.0800898
sample_56	KRAS wt classical	basal-like genes	0.149271
sample_55	KRAS wt classical	basal-like genes	0.0915417
sample_62	KRAS wt classical	basal-like genes	0.0723255
sample_63	KRAS wt classical	basal-like genes	0.000156175
sample_15	KRAS mutant basal-like	classical genes	0.119974
sample_18	KRAS mutant basal-like	classical genes	0.0638313
sample_20	KRAS mutant basal-like	classical genes	0.035052
sample_21	KRAS mutant basal-like	classical genes	0.0440447
sample_48	KRAS mutant basal-like	classical genes	0.0822629
sample_23	KRAS mutant basal-like	classical genes	0.0381925
sample_27	KRAS mutant basal-like	classical genes	0.00373382
sample_49	KRAS mutant basal-like	classical genes	0.039624
sample_32	KRAS mutant basal-like	classical genes	0.0357179
sample_35	KRAS mutant basal-like	classical genes	0.0369564
sample_40	KRAS mutant basal-like	classical genes	0.0328737
sample_52	KRAS mutant basal-like	classical genes	0.044315
sample_42	KRAS mutant basal-like	classical genes	0.00551604
sample_43	KRAS mutant basal-like	classical genes	0.00538309
sample_53	KRAS mutant basal-like	classical genes	0.344759
sample_16	KRAS mutant classical	classical genes	0.0612621
sample_17	KRAS mutant classical	classical genes	0.308565
sample_19	KRAS mutant classical	classical genes	0.288581
sample_3	KRAS mutant classical	classical genes	0.229488
sample_22	KRAS mutant classical	classical genes	0.227589
sample_45	KRAS mutant classical	classical genes	0.31865
sample_4	KRAS mutant classical	classical genes	0.287692
sample_5	KRAS mutant classical	classical genes	0.269464
sample_24	KRAS mutant classical	classical genes	0.0514894
sample_6	KRAS mutant classical	classical genes	0.28591
sample_25	KRAS mutant classical	classical genes	0.0403145
sample_12	KRAS mutant classical	classical genes	0.386306
sample_31	KRAS mutant classical	classical genes	0.165938
sample_7	KRAS mutant classical	classical genes	0.486767
sample_33	KRAS mutant classical	classical genes	0.308553
sample_34	KRAS mutant classical	classical genes	0.0509036
sample_36	KRAS mutant classical	classical genes	0.320415
sample_13	KRAS mutant classical	classical genes	0.137828
sample_11	KRAS mutant classical	classical genes	0.498385
sample_37	KRAS mutant classical	classical genes	0.144078
sample_50	KRAS mutant classical	classical genes	0.152021
sample_14	KRAS mutant classical	classical genes	0.229866
sample_46	KRAS mutant classical	classical genes	0.149835
sample_38	KRAS mutant classical	classical genes	0.288215
sample_39	KRAS mutant classical	classical genes	0.3343
sample_8	KRAS mutant classical	classical genes	0.144031
sample_1	KRAS mutant classical	classical genes	0.0153665
sample_41	KRAS mutant classical	classical genes	0.4357
sample_51	KRAS mutant classical	classical genes	0.181674
sample_47	KRAS mutant classical	classical genes	0.124562
sample_44	KRAS mutant classical	classical genes	0.189644
sample_54	KRAS mutant classical	classical genes	0.102783
sample_60	KRAS wt classical	classical genes	0.0985363
sample_57	KRAS wt classical	classical genes	0.0489527
sample_58	KRAS wt classical	classical genes	0.191532
sample_59	KRAS wt classical	classical genes	0.0316648
sample_61	KRAS wt classical	classical genes	0.0331811
sample_56	KRAS wt classical	classical genes	0.062896
sample_55	KRAS wt classical	classical genes	0.173699
sample_62	KRAS wt classical	classical genes	0.0363888
sample_63	KRAS wt classical	classical genes	0.0525093

## Sheet: Figure 4C
Gene	Sample ID	Value	Data type	Group	Copy status
VTCN1	sample_10	0.0191512	RNA	KRAS mutant	no copy gain
PROX1	sample_10	0.0220084	RNA	KRAS mutant	no copy gain
VTCN1	sample_15	0.050398	RNA	KRAS mutant	no copy gain
PROX1	sample_15	0.0681226	RNA	KRAS mutant	no copy gain
VTCN1	sample_16	0.0495411	RNA	KRAS mutant	no copy gain
PROX1	sample_16	0.511986	RNA	KRAS mutant	no copy gain
VTCN1	sample_17	0.0292505	RNA	KRAS mutant	no copy gain
PROX1	sample_17	0.10309	RNA	KRAS mutant	no copy gain
VTCN1	sample_18	0.0224256	RNA	KRAS mutant	no copy gain
PROX1	sample_18	0.045118	RNA	KRAS mutant	no copy gain
VTCN1	sample_19	0.0522451	RNA	KRAS mutant	no copy gain
PROX1	sample_19	0.0779184	RNA	KRAS mutant	no copy gain
VTCN1	sample_20	-0.00265196	RNA	KRAS mutant	no copy gain
PROX1	sample_20	0.155696	RNA	KRAS mutant	no copy gain
VTCN1	sample_21	0.02887	RNA	KRAS mutant	no copy gain
PROX1	sample_21	0.0204834	RNA	KRAS mutant	no copy gain
VTCN1	sample_60	0.404161	RNA	KRAS wt	copy gain
PROX1	sample_60	0.492919	RNA	KRAS wt	copy gain
VTCN1	sample_3	0.0271056	RNA	KRAS mutant	no copy gain
PROX1	sample_3	0.0128829	RNA	KRAS mutant	no copy gain
VTCN1	sample_22	0.0617631	RNA	KRAS mutant	copy gain
PROX1	sample_22	0.1931	RNA	KRAS mutant	copy gain
VTCN1	sample_48	0.0467681	RNA	KRAS mutant	no copy gain
PROX1	sample_48	0.151912	RNA	KRAS mutant	no copy gain
VTCN1	sample_45	0.0905175	RNA	KRAS mutant	no copy gain
PROX1	sample_45	-0.00898726	RNA	KRAS mutant	no copy gain
VTCN1	sample_4	0.0508697	RNA	KRAS mutant	no copy gain
PROX1	sample_4	0.120977	RNA	KRAS mutant	no copy gain
VTCN1	sample_23	0.0448174	RNA	KRAS mutant	no copy gain
PROX1	sample_23	0.25225	RNA	KRAS mutant	no copy gain
VTCN1	sample_5	0.0376719	RNA	KRAS mutant	no copy gain
PROX1	sample_5	0.1409	RNA	KRAS mutant	no copy gain
VTCN1	sample_24	0.0187158	RNA	KRAS mutant	no copy gain
PROX1	sample_24	0.0618567	RNA	KRAS mutant	no copy gain
VTCN1	sample_6	0.22919	RNA	KRAS mutant	no copy gain
PROX1	sample_6	0.100134	RNA	KRAS mutant	no copy gain
VTCN1	sample_57	0.267373	RNA	KRAS wt	no copy gain
PROX1	sample_57	0.573141	RNA	KRAS wt	copy gain
VTCN1	sample_25	0.0604349	RNA	KRAS mutant	no copy gain
PROX1	sample_25	0.200228	RNA	KRAS mutant	no copy gain
VTCN1	sample_58	0.0480149	RNA	KRAS wt	no copy gain
PROX1	sample_58	-0.00375172	RNA	KRAS wt	no copy gain
VTCN1	sample_26	0.0334978	RNA	KRAS mutant	no copy gain
PROX1	sample_26	0.225976	RNA	KRAS mutant	no copy gain
VTCN1	sample_12	0.0302063	RNA	KRAS mutant	no copy gain
PROX1	sample_12	0.0341114	RNA	KRAS mutant	no copy gain
VTCN1	sample_27	0.0286669	RNA	KRAS mutant	no copy gain
PROX1	sample_27	0.0534106	RNA	KRAS mutant	no copy gain
VTCN1	sample_49	0.0896229	RNA	KRAS mutant	no copy gain
PROX1	sample_49	0.0507232	RNA	KRAS mutant	no copy gain
VTCN1	sample_28	0.0207778	RNA	KRAS mutant	no copy gain
PROX1	sample_28	0.0731085	RNA	KRAS mutant	no copy gain
VTCN1	sample_29	0.0459163	RNA	KRAS mutant	no copy gain
PROX1	sample_29	0.0319993	RNA	KRAS mutant	no copy gain
VTCN1	sample_59	0.61856	RNA	KRAS wt	copy gain
PROX1	sample_59	0.323068	RNA	KRAS wt	copy gain
VTCN1	sample_61	0.104999	RNA	KRAS wt	no copy gain
PROX1	sample_61	0.469644	RNA	KRAS wt	copy gain
VTCN1	sample_30	0.00922989	RNA	KRAS mutant	no copy gain
PROX1	sample_30	0.0258504	RNA	KRAS mutant	no copy gain
VTCN1	sample_31	0.10864	RNA	KRAS mutant	no copy gain
PROX1	sample_31	0.11061	RNA	KRAS mutant	no copy gain
VTCN1	sample_32	0.115412	RNA	KRAS mutant	no copy gain
PROX1	sample_32	0.0240916	RNA	KRAS mutant	no copy gain
VTCN1	sample_7	-0.00541938	RNA	KRAS mutant	no copy gain
PROX1	sample_7	0.172763	RNA	KRAS mutant	no copy gain
VTCN1	sample_33	0.0103724	RNA	KRAS mutant	no copy gain
PROX1	sample_33	0.237667	RNA	KRAS mutant	no copy gain
VTCN1	sample_34	-0.00394858	RNA	KRAS mutant	no copy gain
PROX1	sample_34	0.0603549	RNA	KRAS mutant	no copy gain
VTCN1	sample_35	-0.00127076	RNA	KRAS mutant	no copy gain
PROX1	sample_35	0.145511	RNA	KRAS mutant	no copy gain
VTCN1	sample_36	0.199993	RNA	KRAS mutant	no copy gain
PROX1	sample_36	0.0988107	RNA	KRAS mutant	no copy gain
VTCN1	sample_56	0.00190329	RNA	KRAS wt	no copy gain
PROX1	sample_56	0.0277199	RNA	KRAS wt	no copy gain
VTCN1	sample_13	-0.0103686	RNA	KRAS mutant	no copy gain
PROX1	sample_13	0.021547	RNA	KRAS mutant	no copy gain
VTCN1	sample_11	-0.0061548	RNA	KRAS mutant	no copy gain
PROX1	sample_11	0.137995	RNA	KRAS mutant	no copy gain
VTCN1	sample_37	0.112269	RNA	KRAS mutant	no copy gain
PROX1	sample_37	0.0371627	RNA	KRAS mutant	no copy gain
VTCN1	sample_50	0.0231434	RNA	KRAS mutant	no copy gain
PROX1	sample_50	0.0643294	RNA	KRAS mutant	no copy gain
VTCN1	sample_55	-0.00671319	RNA	KRAS wt	no copy gain
PROX1	sample_55	0.315076	RNA	KRAS wt	no copy gain
VTCN1	sample_14	0.00310015	RNA	KRAS mutant	no copy gain
PROX1	sample_14	0.0180764	RNA	KRAS mutant	no copy gain
VTCN1	sample_46	0.0148308	RNA	KRAS mutant	no copy gain
PROX1	sample_46	0.0237772	RNA	KRAS mutant	no copy gain
VTCN1	sample_38	-0.0102428	RNA	KRAS mutant	no copy gain
PROX1	sample_38	0.0310607	RNA	KRAS mutant	no copy gain
VTCN1	sample_39	0.0528723	RNA	KRAS mutant	no copy gain
PROX1	sample_39	0.016884	RNA	KRAS mutant	no copy gain
VTCN1	sample_40	-0.00305377	RNA	KRAS mutant	no copy gain
PROX1	sample_40	0.0183658	RNA	KRAS mutant	no copy gain
VTCN1	sample_62	0.0072635	RNA	KRAS wt	no copy gain
PROX1	sample_62	0.122307	RNA	KRAS wt	copy gain
VTCN1	sample_8	0.0444837	RNA	KRAS mutant	no copy gain
PROX1	sample_8	0.073124	RNA	KRAS mutant	no copy gain
VTCN1	sample_1	0.0227996	RNA	KRAS mutant	no copy gain
PROX1	sample_1	0.0282363	RNA	KRAS mutant	no copy gain
VTCN1	sample_41	0.0196266	RNA	KRAS mutant	no copy gain
PROX1	sample_41	0.29746	RNA	KRAS mutant	no copy gain
VTCN1	sample_51	0.0233979	RNA	KRAS mutant	no copy gain
PROX1	sample_51	0.132187	RNA	KRAS mutant	no copy gain
VTCN1	sample_52	0.0552383	RNA	KRAS mutant	no copy gain
PROX1	sample_52	0.150948	RNA	KRAS mutant	no copy gain
VTCN1	sample_63	0.80786	RNA	KRAS wt	copy gain
PROX1	sample_63	0.365547	RNA	KRAS wt	no copy gain
VTCN1	sample_47	0.0919947	RNA	KRAS mutant	no copy gain
PROX1	sample_47	0.296495	RNA	KRAS mutant	no copy gain
VTCN1	sample_42	0.055779	RNA	KRAS mutant	no copy gain
PROX1	sample_42	0.0626826	RNA	KRAS mutant	no copy gain
VTCN1	sample_43	0.0583027	RNA	KRAS mutant	no copy gain
PROX1	sample_43	0.172116	RNA	KRAS mutant	no copy gain
VTCN1	sample_53	0.0517421	RNA	KRAS mutant	no copy gain
PROX1	sample_53	0.0241571	RNA	KRAS mutant	no copy gain
VTCN1	sample_2	0.0553893	RNA	KRAS mutant	no copy gain
PROX1	sample_2	0.0530506	RNA	KRAS mutant	no copy gain
VTCN1	sample_44	0.0273936	RNA	KRAS mutant	no copy gain
PROX1	sample_44	0.386665	RNA	KRAS mutant	no copy gain
VTCN1	sample_54	0.0192486	RNA	KRAS mutant	no copy gain
PROX1	sample_54	-0.00172516	RNA	KRAS mutant	no copy gain
VTCN1	sample_9	0.0373492	RNA	KRAS mutant	no copy gain
PROX1	sample_9	0.118785	RNA	KRAS mutant	no copy gain
PROX1	sample_45	17.3164	protein	KRAS mutant	no copy gain
VTCN1	sample_45	NA	protein	KRAS mutant	no copy gain
PROX1	sample_10	17.1244	protein	KRAS mutant	no copy gain
VTCN1	sample_10	NA	protein	KRAS mutant	no copy gain
PROX1	sample_20	17.5191	protein	KRAS mutant	no copy gain
VTCN1	sample_20	NA	protein	KRAS mutant	no copy gain
PROX1	sample_26	17.4307	protein	KRAS mutant	no copy gain
VTCN1	sample_26	NA	protein	KRAS mutant	no copy gain
PROX1	sample_5	17.5148	protein	KRAS mutant	no copy gain
VTCN1	sample_5	NA	protein	KRAS mutant	no copy gain
PROX1	sample_19	17.1887	protein	KRAS mutant	no copy gain
VTCN1	sample_19	NA	protein	KRAS mutant	no copy gain
PROX1	sample_32	16.8495	protein	KRAS mutant	no copy gain
VTCN1	sample_32	16.5036	protein	KRAS mutant	no copy gain
PROX1	sample_52	16.4283	protein	KRAS mutant	no copy gain
VTCN1	sample_52	15.4981	protein	KRAS mutant	no copy gain
PROX1	sample_47	16.9029	protein	KRAS mutant	no copy gain
VTCN1	sample_47	15.2713	protein	KRAS mutant	no copy gain
PROX1	sample_13	17.0773	protein	KRAS mutant	no copy gain
VTCN1	sample_13	15.1763	protein	KRAS mutant	no copy gain
PROX1	sample_29	17.7157	protein	KRAS mutant	no copy gain
VTCN1	sample_29	NA	protein	KRAS mutant	no copy gain
PROX1	sample_42	17.8086	protein	KRAS mutant	no copy gain
VTCN1	sample_42	NA	protein	KRAS mutant	no copy gain
PROX1	sample_41	17.8374	protein	KRAS mutant	no copy gain
VTCN1	sample_41	NA	protein	KRAS mutant	no copy gain
PROX1	sample_43	18.0579	protein	KRAS mutant	no copy gain
VTCN1	sample_43	NA	protein	KRAS mutant	no copy gain
PROX1	sample_56	17.9749	protein	KRAS wt	no copy gain
VTCN1	sample_56	NA	protein	KRAS wt	no copy gain
PROX1	sample_28	18.2051	protein	KRAS mutant	no copy gain
VTCN1	sample_28	NA	protein	KRAS mutant	no copy gain
PROX1	sample_63	17.9368	protein	KRAS wt	no copy gain
VTCN1	sample_63	19.0029	protein	KRAS wt	copy gain
PROX1	sample_53	17.2214	protein	KRAS mutant	no copy gain
VTCN1	sample_53	14.9536	protein	KRAS mutant	no copy gain
PROX1	sample_33	17.9358	protein	KRAS mutant	no copy gain
VTCN1	sample_33	16.6266	protein	KRAS mutant	no copy gain
PROX1	sample_9	17.6158	protein	KRAS mutant	no copy gain
VTCN1	sample_9	15.599	protein	KRAS mutant	no copy gain
PROX1	sample_31	17.602	protein	KRAS mutant	no copy gain
VTCN1	sample_31	16.4058	protein	KRAS mutant	no copy gain
PROX1	sample_18	17.3461	protein	KRAS mutant	no copy gain
VTCN1	sample_18	15.8485	protein	KRAS mutant	no copy gain
PROX1	sample_6	17.4681	protein	KRAS mutant	no copy gain
VTCN1	sample_6	16.116	protein	KRAS mutant	no copy gain
PROX1	sample_2	17.4679	protein	KRAS mutant	no copy gain
VTCN1	sample_2	15.5354	protein	KRAS mutant	no copy gain
PROX1	sample_59	18.3739	protein	KRAS wt	copy gain
VTCN1	sample_59	18.4524	protein	KRAS wt	copy gain
PROX1	sample_15	17.5542	protein	KRAS mutant	no copy gain
VTCN1	sample_15	15.4035	protein	KRAS mutant	no copy gain
PROX1	sample_17	18.0037	protein	KRAS mutant	no copy gain
VTCN1	sample_17	16.3539	protein	KRAS mutant	no copy gain
PROX1	sample_21	17.6026	protein	KRAS mutant	no copy gain
VTCN1	sample_21	15.8678	protein	KRAS mutant	no copy gain
PROX1	sample_3	17.4279	protein	KRAS mutant	no copy gain
VTCN1	sample_3	15.419	protein	KRAS mutant	no copy gain
PROX1	sample_30	17.4637	protein	KRAS mutant	no copy gain
VTCN1	sample_30	15.5871	protein	KRAS mutant	no copy gain
PROX1	sample_60	18.536	protein	KRAS wt	copy gain
VTCN1	sample_60	16.4802	protein	KRAS wt	copy gain
PROX1	sample_11	18.024	protein	KRAS mutant	no copy gain
VTCN1	sample_11	15.3595	protein	KRAS mutant	no copy gain
PROX1	sample_4	17.5429	protein	KRAS mutant	no copy gain
VTCN1	sample_4	NA	protein	KRAS mutant	no copy gain
PROX1	sample_25	17.3403	protein	KRAS mutant	no copy gain
VTCN1	sample_25	NA	protein	KRAS mutant	no copy gain
PROX1	sample_23	17.1283	protein	KRAS mutant	no copy gain
VTCN1	sample_23	NA	protein	KRAS mutant	no copy gain
PROX1	sample_36	17.455	protein	KRAS mutant	no copy gain
VTCN1	sample_36	NA	protein	KRAS mutant	no copy gain
PROX1	sample_49	17.1581	protein	KRAS mutant	no copy gain
VTCN1	sample_49	NA	protein	KRAS mutant	no copy gain
PROX1	sample_61	18.8201	protein	KRAS wt	copy gain
VTCN1	sample_61	NA	protein	KRAS wt	no copy gain
PROX1	sample_12	17.1062	protein	KRAS mutant	no copy gain
VTCN1	sample_12	NA	protein	KRAS mutant	no copy gain
PROX1	sample_51	17.5284	protein	KRAS mutant	no copy gain
VTCN1	sample_51	NA	protein	KRAS mutant	no copy gain
PROX1	sample_35	17.7874	protein	KRAS mutant	no copy gain
VTCN1	sample_35	NA	protein	KRAS mutant	no copy gain
PROX1	sample_58	18.0973	protein	KRAS wt	no copy gain
VTCN1	sample_58	NA	protein	KRAS wt	no copy gain
PROX1	sample_55	17.8988	protein	KRAS wt	no copy gain
VTCN1	sample_55	NA	protein	KRAS wt	no copy gain
PROX1	sample_16	17.7613	protein	KRAS mutant	no copy gain
VTCN1	sample_16	NA	protein	KRAS mutant	no copy gain
PROX1	sample_24	17.1727	protein	KRAS mutant	no copy gain
VTCN1	sample_24	NA	protein	KRAS mutant	no copy gain
